# Supplementary material for: Efficient full spin–orbit torque switching in a single layer of a perpendicularly magnetized single-crystalline ferromagnet
Source: Nat Commun. 2019 Jun 13;10:2590. doi: 10.1038/s41467-019-10553-x (PMC6565668; doi:10.1038/s41467-019-10553-x)
Supplement: Supplementary file 3 — Source Data [file 41467_2019_10553_MOESM3_ESM.xlsx]

## Sheet: Figure 2a
Figure 2a
I (mA)	J (10E5 A/cm^2)	RH (kΩ)_Hy=+500 Oe	RH (kΩ)_Hy=-500 Oe
0.02	0.571429	-1.59596	-1.57604
0.04	1.14286	-1.60477	-1.5939
0.06	1.71429	-1.59994	-1.59215
0.08	2.28571	-1.59035	-1.5846
0.1	2.85714	-1.57803	-1.57462
0.12	3.42857	-1.51364	-1.52014
0.14	4	-0.37538	-1.53217
0.16	4.57143	0.7163	-1.50693
0.18	5.14286	0.93202	-1.47652
0.2	5.71429	0.96451	-1.42131
0.22	6.28571	0.99134	-1.34097
0.24	6.85714	1.01303	-1.24661
0.26	7.42857	0.9685	-1.14067
0.28	8	0.89293	-1.02842
0.3	8.57143	0.79297	-0.91687
0.32	9.14286	0.73082	-0.80557
0.34	9.71429	0.63887	-0.66465
0.36	10.2857	0.54368	-0.56604
0.38	10.8571	0.46551	-0.44818
0.4	11.4286	0.41248	-0.38591
0.42	12	0.36653	-0.3328
0.44	12.5714	0.3155	-0.29999
0.46	13.1429	0.27701	-0.26637
0.48	13.7143	0.25093	-0.24048
0.5	14.2857	0.23928	-0.20806
0.5	14.2857	0.23962	-0.20933
0.48	13.7143	0.2685	-0.23682
0.46	13.1429	0.30451	-0.26326
0.44	12.5714	0.34838	-0.29455
0.42	12	0.40104	-0.32755
0.4	11.4286	0.4609	-0.37241
0.38	10.8571	0.53268	-0.43258
0.36	10.2857	0.61678	-0.51306
0.34	9.71429	0.73244	-0.62228
0.32	9.14286	0.8417	-0.75509
0.3	8.57143	0.95063	-0.87127
0.28	8	1.06317	-0.9972
0.26	7.42857	1.17575	-1.1105
0.24	6.85714	1.27919	-1.21636
0.22	6.28571	1.36787	-1.30888
0.2	5.71429	1.4352	-1.38428
0.18	5.14286	1.4821	-1.43544
0.16	4.57143	1.51517	-1.47069
0.14	4	1.54254	-1.49655
0.12	3.42857	1.55166	-1.49426
0.1	2.85714	1.56501	-1.53875
0.08	2.28571	1.57455	-1.54868
0.06	1.71429	1.581	-1.55865
0.04	1.14286	1.58705	-1.56079
0.02	0.571429	1.59255	-1.54654
-0.02	-0.571429	1.5973	-1.59676
-0.04	-1.14286	1.59891	-1.57958
-0.06	-1.71429	1.59238	-1.56925
-0.08	-2.28571	1.57525	-1.54969
-0.1	-2.85714	1.55798	-1.47457
-0.12	-3.42857	1.3897	-1.33815
-0.14	-4	0.4349	-0.70411
-0.16	-4.57143	-0.74909	0.54837
-0.18	-5.14286	-0.90433	0.93532
-0.2	-5.71429	-0.99301	0.96557
-0.22	-6.28571	-0.99722	0.95815
-0.24	-6.85714	-0.99366	1.01458
-0.26	-7.42857	-0.92787	0.94098
-0.28	-8	-0.86706	0.85928
-0.3	-8.57143	-0.78846	0.78749
-0.32	-9.14286	-0.70604	0.73716
-0.34	-9.71429	-0.63162	0.6475
-0.36	-10.2857	-0.53661	0.56706
-0.38	-10.8571	-0.46576	0.48563
-0.4	-11.4286	-0.40718	0.42163
-0.42	-12	-0.35317	0.36413
-0.44	-12.5714	-0.30105	0.31192
-0.46	-13.1429	-0.26402	0.27274
-0.48	-13.7143	-0.22802	0.24366
-0.5	-14.2857	-0.20359	0.2356
-0.5	-14.2857	-0.20753	0.23817
-0.48	-13.7143	-0.23016	0.27233
-0.46	-13.1429	-0.28119	0.30829
-0.44	-12.5714	-0.31262	0.3511
-0.42	-12	-0.35514	0.40514
-0.4	-11.4286	-0.43116	0.4719
-0.38	-10.8571	-0.50775	0.54903
-0.36	-10.2857	-0.59806	0.62776
-0.34	-9.71429	-0.70154	0.69935
-0.32	-9.14286	-0.80824	0.83892
-0.3	-8.57143	-0.91927	0.94838
-0.28	-8	-1.03633	1.06475
-0.26	-7.42857	-1.15798	1.18209
-0.24	-6.85714	-1.26848	1.28641
-0.22	-6.28571	-1.35794	1.36667
-0.2	-5.71429	-1.42343	1.42607
-0.18	-5.14286	-1.47099	1.46792
-0.16	-4.57143	-1.50614	1.4971
-0.14	-4	-1.5327	1.51793
-0.12	-3.42857	-1.55325	1.54322
-0.1	-2.85714	-1.55573	1.55578
-0.08	-2.28571	-1.56662	1.56539
-0.06	-1.71429	-1.57442	1.57282
-0.04	-1.14286	-1.58225	1.57455
-0.02	-0.571429	-1.59005	1.56099
0.02	0.571429	-1.57926	1.61209
0.04	1.14286	-1.58438	1.5909
0.06	1.71429	-1.58344	1.58483
0.08	2.28571	-1.57818	1.57834
0.1	2.85714	-1.5638	1.56624
0.12	3.42857	-1.46622	1.55036
0.14	4	-0.56871	1.05424
0.16	4.57143	0.6121	-0.44632
0.18	5.14286	0.8905	-0.74593
0.2	5.71429	0.9804	-0.96817
0.22	6.28571	1.01567	-0.93888
0.24	6.85714	1.05131	-0.91311
0.26	7.42857	0.96597	-0.86664
0.28	8	0.88639	-0.81814
0.3	8.57143	0.81456	-0.73039
0.32	9.14286	0.73664	-0.64389
0.34	9.71429	0.66126	-0.51415
0.36	10.2857	0.55844	-0.42347
0.38	10.8571	0.49545	-0.35412
0.4	11.4286	0.43249	-0.29826
0.42	12	0.3741	-0.25943
0.44	12.5714	0.31742	-0.23306
0.46	13.1429	0.27969	-0.23204
0.48	13.7143	0.26615	-0.21477
0.5	14.2857	0.23812	-0.18569

## Sheet: Figure 2b
Figure 2b
I (mA)	J (10E5 A/cm^2)	RH (kΩ)_Hx=+500 Oe	RH (kΩ)_Hx=-500 Oe
0.5	14.2857	-0.59817	0.36295
0.48	13.7143	-0.60815	0.41513
0.46	13.1429	-0.61969	0.46884
0.44	12.5714	-0.63349	0.52524
0.42	12	-0.67135	0.59027
0.4	11.4286	-0.71313	0.66552
0.38	10.8571	-0.76897	0.74424
0.36	10.2857	-0.83362	0.84131
0.34	9.71429	-0.91793	0.95236
0.32	9.14286	-1.01393	1.07378
0.3	8.57143	-1.12675	1.21055
0.28	8	-1.23759	1.34709
0.26	7.42857	-1.33318	1.46866
0.24	6.85714	-1.4118	1.58436
0.22	6.28571	-1.49008	1.63349
0.2	5.71429	-1.52465	1.63846
0.18	5.14286	-1.54947	1.63846
0.16	4.57143	-1.56178	1.63846
0.14	4	-1.5952	1.65833
0.12	3.42857	-1.61863	1.64839
0.1	2.85714	-1.62862	1.67571
0.08	2.28571	-1.63554	1.68564
0.06	1.71429	-1.64919	1.67198
0.04	1.14286	-1.64246	1.6695
0.02	0.571429	-1.65561	1.67074
-0.02	-0.571429	-1.63406	1.66702
-0.04	-1.14286	-1.61668	1.65833
-0.06	-1.71429	-1.58812	1.62853
-0.08	-2.28571	-1.58067	1.64208
-0.1	-2.85714	-1.53992	1.45177
-0.12	-3.42857	-1.08195	-0.36134
-0.14	-4	0.18356	-0.63143
-0.16	-4.57143	0.71828	-0.8604
-0.18	-5.14286	0.78633	-0.83918
-0.2	-5.71429	0.84622	-0.81366
-0.22	-6.28571	0.93378	-0.84484
-0.24	-6.85714	0.90418	-0.85606
-0.26	-7.42857	0.85169	-0.77912
-0.28	-8	0.78491	-0.70463
-0.3	-8.57143	0.69772	-0.59699
-0.32	-9.14286	0.61308	-0.51879
-0.34	-9.71429	0.53976	-0.43145
-0.36	-10.2857	0.48562	-0.38407
-0.38	-10.8571	0.42495	-0.30355
-0.4	-11.4286	0.3601	-0.24725
-0.42	-12	0.31176	-0.1829
-0.44	-12.5714	0.30286	-0.13664
-0.46	-13.1429	0.27852	-0.09645
-0.48	-13.7143	0.18221	-0.05744
-0.5	-14.2857	0.17626	-0.09233
-0.5	-14.2857	0.18359	-0.08996
-0.48	-13.7143	0.20915	-0.08026
-0.46	-13.1429	0.24202	-0.12169
-0.44	-12.5714	0.28082	-0.15193
-0.42	-12	0.41168	-0.25378
-0.4	-11.4286	0.32041	-0.28403
-0.38	-10.8571	0.55149	-0.3573
-0.36	-10.2857	0.63568	-0.44207
-0.34	-9.71429	0.65153	-0.53583
-0.32	-9.14286	0.82334	-0.63841
-0.3	-8.57143	0.92862	-0.7509
-0.28	-8	1.0416	-0.86562
-0.26	-7.42857	1.14943	-0.98524
-0.24	-6.85714	1.25153	-1.10101
-0.22	-6.28571	1.33937	-1.19902
-0.2	-5.71429	1.41344	-1.27527
-0.18	-5.14286	1.47063	-1.35386
-0.16	-4.57143	1.51316	-1.42181
-0.14	-4	1.56339	-1.4815
-0.12	-3.42857	1.61104	-1.55694
-0.1	-2.85714	1.64712	-1.6215
-0.08	-2.28571	1.70535	-1.60263
-0.06	-1.71429	1.69934	-1.58335
-0.04	-1.14286	1.68357	-1.59839
-0.02	-0.571429	1.66779	-1.59058
0.02	0.571429	1.6415	-1.62191
0.04	1.14286	1.64676	-1.60263
0.06	1.71429	1.6415	-1.62191
0.08	2.28571	1.60995	-1.60336
0.1	2.85714	1.54684	-1.59094
0.12	3.42857	1.32878	-1.30572
0.14	4	0.15868	-0.36323
0.16	4.57143	-0.61911	0.00175
0.18	5.14286	-0.98207	0.17517
0.2	5.71429	-1.01423	0.97752
0.22	6.28571	-1.1452	1.03718
0.24	6.85714	-1.17288	1.05387
0.26	7.42857	-1.12744	1.02264
0.28	8	-1.10174	0.9502
0.3	8.57143	-1.04339	0.89134
0.32	9.14286	-0.99758	0.80498
0.34	9.71429	-0.92057	0.73344
0.36	10.2857	-0.89013	0.65362
0.38	10.8571	-0.84158	0.56637
0.4	11.4286	-0.80203	0.52221
0.42	12	-0.76468	0.46212
0.44	12.5714	-0.71162	0.4079
0.46	13.1429	-0.68165	0.35902
0.48	13.7143	-0.65893	0.3358
0.5	14.2857	-0.61624	0.31755

## Sheet: Figure 3b
Figure 3b
I (mA)	J (10E5 A/cm^2)	RH_10 K	I (mA)	J (10E5 A/cm^2)	RH_20 K	I (mA)	J (10E5 A/cm^2)	RH_30 K	I (mA)	J (10E5 A/cm^2)	RH_40 K	I (mA)	J (10E5 A/cm^2)	RH_50 K	I (mA)	J (10E5 A/cm^2)	RH_60 K	I (mA)	J (10E5 A/cm^2)	RH_70 K	I (mA)	J (10E5 A/cm^2)	RH_80 K
0.05	1.42857	-1.25205	0.05	1.42857	-1.16552	0.05	1.42857	-1.12323	0.05	1.42857	-1.09361	0.05	1.42857	-1.0457	0.05	1.42857	-0.68796	0.05	1.42857	0.31444	0.02	0.571429	0.06401
0.1	2.85714	-1.22382	0.1	2.85714	-1.15955	0.1	2.85714	-1.12045	0.1	2.85714	-1.09137	0.1	2.85714	-1.04237	0.1	2.85714	0.64214	0.1	2.85714	0.31534	0.04	1.14286	0.0651
0.15	4.28571	-1.19968	0.15	4.28571	-1.15226	0.15	4.28571	-1.11738	0.15	4.28571	-1.08875	0.15	4.28571	-1.03756	0.15	4.28571	0.73146	0.15	4.28571	0.29433	0.06	1.71429	0.06566
0.2	5.71429	-1.18023	0.2	5.71429	-1.14372	0.2	5.71429	-1.11335	0.2	5.71429	-1.0849	0.2	5.71429	-0.70988	0.2	5.71429	0.79397	0.2	5.71429	0.2598	0.08	2.28571	0.06586
0.25	7.14286	-1.16598	0.25	7.14286	-1.13644	0.25	7.14286	-1.10914	0.25	7.14286	-1.08031	0.25	7.14286	0.54653	0.25	7.14286	0.77201	0.25	7.14286	0.22138	0.1	2.85714	0.06619
0.3	8.57143	-1.15098	0.3	8.57143	-1.12875	0.3	8.57143	-1.10421	0.3	8.57143	-1.07417	0.3	8.57143	0.71562	0.3	8.57143	0.74313	0.3	8.57143	0.18515	0.12	3.42857	0.06632
0.35	10	-1.14048	0.35	10	-1.12101	0.35	10	-1.0985	0.35	10	-0.42277	0.35	10	0.78807	0.35	10	0.67534	0.35	10	0.15525	0.14	4	0.06647
0.4	11.4286	-1.1309	0.4	11.4286	-1.11365	0.4	11.4286	-1.09165	0.4	11.4286	0.3499	0.4	11.4286	0.81507	0.4	11.4286	0.58493	0.4	11.4286	0.13253	0.16	4.57143	0.06651
0.45	12.8571	-1.12187	0.45	12.8571	-1.10587	0.45	12.8571	-0.73926	0.45	12.8571	0.61132	0.45	12.8571	0.77309	0.45	12.8571	0.50192	0.45	12.8571	0.11563	0.18	5.14286	0.0664
0.5	14.2857	-1.11253	0.5	14.2857	-0.97906	0.5	14.2857	0.07127	0.5	14.2857	0.65916	0.5	14.2857	0.70056	0.5	14.2857	0.42156	0.5	14.2857	0.10341	0.2	5.71429	0.06629
0.55	15.7143	-0.86503	0.55	15.7143	-0.41562	0.55	15.7143	0.42701	0.55	15.7143	0.64537	0.55	15.7143	0.63296	0.55	15.7143	0.35526	0.55	15.7143	0.09426	0.22	6.28571	0.06613
0.6	17.1429	-0.13391	0.6	17.1429	0.06705	0.6	17.1429	0.47905	0.6	17.1429	0.62723	0.6	17.1429	0.57616	0.6	17.1429	0.29924	0.6	17.1429	0.08722	0.24	6.85714	0.06591
0.65	18.5714	0.10947	0.65	18.5714	0.31316	0.65	18.5714	0.45766	0.65	18.5714	0.57212	0.65	18.5714	0.51493	0.65	18.5714	0.25173	0.65	18.5714	0.08156	0.26	7.42857	0.06571
0.7	20	0.2701	0.7	20	0.37636	0.7	20	0.48224	0.7	20	0.53194	0.7	20	0.44751	0.7	20	0.21738	0.7	20	0.07673	0.28	8	0.06546
0.75	21.4286	0.34517	0.75	21.4286	0.391	0.75	21.4286	0.46442	0.75	21.4286	0.48257	0.75	21.4286	0.37146	0.75	21.4286	0.18915	0.75	21.4286	0.07261	0.3	8.57143	0.0652
0.8	22.8571	0.32043	0.8	22.8571	0.35809	0.8	22.8571	0.43515	0.8	22.8571	0.4275	0.8	22.8571	0.30997	0.8	22.8571	0.16924	0.8	22.8571	0.06915	0.32	9.14286	0.06492
0.85	24.2857	0.33152	0.85	24.2857	0.38099	0.85	24.2857	0.38533	0.85	24.2857	0.39117	0.85	24.2857	0.25954	0.85	24.2857	0.15314	0.85	24.2857	0.06615	0.34	9.71429	0.06461
0.9	25.7143	0.35584	0.9	25.7143	0.3637	0.9	25.7143	0.36617	0.9	25.7143	0.32418	0.9	25.7143	0.23604	0.9	25.7143	0.13968	0.9	25.7143	0.06339	0.36	10.2857	0.06429
0.95	27.1429	0.3246	0.95	27.1429	0.34215	0.95	27.1429	0.31929	0.95	27.1429	0.26811	0.95	27.1429	0.21419	0.95	27.1429	0.13102	0.95	27.1429	0.06107	0.38	10.8571	0.06396
1	28.5714	0.28614	1	28.5714	0.29118	1	28.5714	0.27553	1	28.5714	0.22985	1	28.5714	0.19245	1	28.5714	0.12073	1	28.5714	0.05908	0.4	11.4286	0.06362
1.05	30	0.26919	1.05	30	0.25572	1.05	30	0.23292	1.05	30	0.20247	1.05	30	0.17474	1	28.5714	0.12076	1	28.5714	0.05909	0.42	12	0.06327
1.1	31.4286	0.23027	1.1	31.4286	0.21607	1.1	31.4286	0.18786	1.1	31.4286	0.18251	1.1	31.4286	0.16005	0.95	27.1429	0.13202	0.95	27.1429	0.06111	0.44	12.5714	0.06295
1.15	32.8571	0.19135	1.15	32.8571	0.17068	1.15	32.8571	0.17696	1.15	32.8571	0.17929	1.15	32.8571	0.14896	0.9	25.7143	0.14482	0.9	25.7143	0.06341	0.46	13.1429	0.06261
1.2	34.2857	0.15312	1.2	34.2857	0.14456	1.2	34.2857	0.15597	1.2	34.2857	0.15951	1.2	34.2857	0.15135	0.85	24.2857	0.15966	0.85	24.2857	0.06599	0.48	13.7143	0.06223
1.25	35.7143	0.12659	1.25	35.7143	0.1294	1.25	35.7143	0.13929	1.25	35.7143	0.1443	1.25	35.7143	0.14086	0.8	22.8571	0.17759	0.8	22.8571	0.06889	0.5	14.2857	0.06186
1.3	37.1429	0.10517	1.3	37.1429	0.10557	1.3	37.1429	0.12221	1.3	37.1429	0.15002	1.3	37.1429	0.13347	0.75	21.4286	0.2	0.75	21.4286	0.07232	0.52	14.8571	0.06151
1.35	38.5714	0.09328	1.35	38.5714	0.11322	1.35	38.5714	0.11776	1.35	38.5714	0.13933	1.35	38.5714	0.12698	0.7	20	0.22884	0.7	20	0.07621	0.54	15.4286	0.0611
1.4	40	0.09322	1.4	40	0.10429	1.4	40	0.10702	1.4	40	0.12946	1.4	40	0.1187	0.65	18.5714	0.26601	0.65	18.5714	0.08082	0.56	16	0.06078
1.45	41.4286	0.08011	1.45	41.4286	0.08746	1.45	41.4286	0.10686	1.45	41.4286	0.12633	1.45	41.4286	0.11268	0.6	17.1429	0.31601	0.6	17.1429	0.08638	0.58	16.5714	0.06041
1.5	42.8571	0.08476	1.5	42.8571	0.08275	1.5	42.8571	0.09869	1.5	42.8571	0.11903	1.5	42.8571	0.10899	0.55	15.7143	0.38221	0.55	15.7143	0.09337	0.6	17.1429	0.06004
1.55	44.2857	0.07178	1.55	44.2857	0.0769	1.55	44.2857	0.09871	1.55	44.2857	0.11543	1.55	44.2857	0.103	0.5	14.2857	0.46153	0.5	14.2857	0.10238	0.62	17.7143	0.05966
1.6	45.7143	0.06393	1.6	45.7143	0.07033	1.6	45.7143	0.09935	1.6	45.7143	0.10924	1.6	45.7143	0.09829	0.45	12.8571	0.54993	0.45	12.8571	0.1145	0.64	18.2857	0.05935
1.65	47.1429	0.06614	1.65	47.1429	0.07232	1.65	47.1429	0.09744	1.65	47.1429	0.10296	1.65	47.1429	0.09191	0.4	11.4286	0.64471	0.4	11.4286	0.13128	0.66	18.8571	0.05896
1.7	48.5714	0.06011	1.7	48.5714	0.06573	1.7	48.5714	0.09191	1.7	48.5714	0.09954	1.7	48.5714	0.08578	0.35	10	0.74252	0.35	10	0.154	0.68	19.4286	0.05859
1.75	50	0.06038	1.75	50	0.07299	1.75	50	0.08757	1.75	50	0.10669	1.75	50	0.08128	0.3	8.57143	0.83062	0.3	8.57143	0.18387	0.7	20	0.05823
1.8	51.4286	0.0572	1.8	51.4286	0.06751	1.8	51.4286	0.09074	1.8	51.4286	0.10366	1.8	51.4286	0.07744	0.25	7.14286	0.89441	0.25	7.14286	0.22012	0.72	20.5714	0.05784
1.85	52.8571	0.06126	1.85	52.8571	0.07112	1.85	52.8571	0.08614	1.85	52.8571	0.0986	1.85	52.8571	0.07513	0.2	5.71429	0.93504	0.2	5.71429	0.2593	0.74	21.1429	0.05746
1.9	54.2857	0.05843	1.9	54.2857	0.0677	1.9	54.2857	0.08096	1.9	54.2857	0.09553	1.9	54.2857	0.07103	0.15	4.28571	0.96065	0.15	4.28571	0.29349	0.76	21.7143	0.05703
1.95	55.7143	0.05737	1.95	55.7143	0.06381	1.95	55.7143	0.08112	1.95	55.7143	0.092	1.95	55.7143	0.06613	0.1	2.85714	0.97629	0.1	2.85714	0.31603	0.78	22.2857	0.05667
2	57.1429	0.05851	2	57.1429	0.06418	2	57.1429	0.07725	2	57.1429	0.09032	2	57.1429	0.06219	0.05	1.42857	0.9844	0.05	1.42857	0.32066	0.8	22.8571	0.0563
2.05	58.5714	0.05854	2.05	58.5714	0.06562	2	57.1429	0.07764	2	57.1429	0.09198	2	57.1429	0.06222	-0.05	-1.42857	0.94659	-0.05	-1.42857	0.28481	0.82	23.4286	0.05598
2.1	60	0.05512	2.1	60	0.06153	1.95	55.7143	0.08355	1.95	55.7143	0.09784	1.95	55.7143	0.06716	-0.1	-2.85714	-0.45783	-0.1	-2.85714	0.10912	0.84	24	0.05563
2.15	61.4286	0.05945	2.15	61.4286	0.06231	1.9	54.2857	0.09071	1.9	54.2857	0.10365	1.9	54.2857	0.07247	-0.15	-4.28571	-0.5867	-0.15	-4.28571	0.03669	0.86	24.5714	0.05518
2.2	62.8571	0.05565	2.2	62.8571	0.06168	1.85	52.8571	0.09786	1.85	52.8571	0.11004	1.85	52.8571	0.07797	-0.2	-5.71429	-0.67589	-0.2	-5.71429	0.02105	0.88	25.1429	0.05477
2.25	64.2857	0.05651	2.25	64.2857	0.06007	1.8	51.4286	0.10525	1.8	51.4286	0.11667	1.8	51.4286	0.0838	-0.25	-7.14286	-0.6946	-0.25	-7.14286	0.02679	0.9	25.7143	0.05436
2.3	65.7143	0.05548	2.3	65.7143	0.0566	1.75	50	0.11314	1.75	50	0.12357	1.75	50	0.08992	-0.3	-8.57143	-0.63641	-0.3	-8.57143	0.037	0.92	26.2857	0.05402
2.35	67.1429	0.05482	2.35	67.1429	0.05992	1.7	48.5714	0.12155	1.7	48.5714	0.13103	1.7	48.5714	0.09624	-0.35	-10	-0.54876	-0.35	-10	0.04604	0.94	26.8571	0.05358
2.4	68.5714	0.05253	2.4	68.5714	0.06053	1.65	47.1429	0.13087	1.65	47.1429	0.13899	1.65	47.1429	0.10284	-0.4	-11.4286	-0.45421	-0.4	-11.4286	0.05227	0.96	27.4286	0.05323
2.45	70	0.05114	2.45	70	0.06207	1.6	45.7143	0.14077	1.6	45.7143	0.14752	1.6	45.7143	0.1097	-0.45	-12.8571	-0.37882	-0.45	-12.8571	0.05605	0.98	28	0.05278
2.5	71.4286	0.05384	2.5	71.4286	0.0644	1.55	44.2857	0.15161	1.55	44.2857	0.15693	1.55	44.2857	0.11683	-0.5	-14.2857	-0.29373	-0.5	-14.2857	0.05792	1	28.5714	0.05243
2.5	71.4286	0.05536	2.5	71.4286	0.0674	1.5	42.8571	0.16345	1.5	42.8571	0.16661	1.5	42.8571	0.12445	-0.55	-15.7143	-0.2269	-0.55	-15.7143	0.05863	1	28.5714	0.05237
2.45	70	0.05915	2.45	70	0.07349	1.45	41.4286	0.17656	1.45	41.4286	0.17748	1.45	41.4286	0.13268	-0.6	-17.1429	-0.15785	-0.6	-17.1429	0.05849	0.98	28	0.05278
2.4	68.5714	0.06347	2.4	68.5714	0.07778	1.4	40	0.19139	1.4	40	0.18898	1.4	40	0.14157	-0.65	-18.5714	-0.11381	-0.65	-18.5714	0.05786	0.96	27.4286	0.05319
2.35	67.1429	0.06791	2.35	67.1429	0.08268	1.35	38.5714	0.20861	1.35	38.5714	0.20162	1.35	38.5714	0.1508	-0.7	-20	-0.08291	-0.7	-20	0.05694	0.94	26.8571	0.05351
2.3	65.7143	0.07309	2.3	65.7143	0.0875	1.3	37.1429	0.22849	1.3	37.1429	0.21587	1.3	37.1429	0.16029	-0.75	-21.4286	-0.06124	-0.75	-21.4286	0.05583	0.92	26.2857	0.05389
2.25	64.2857	0.07857	2.25	64.2857	0.09233	1.25	35.7143	0.25143	1.25	35.7143	0.2322	1.25	35.7143	0.17027	-0.8	-22.8571	-0.04561	-0.8	-22.8571	0.05464	0.9	25.7143	0.05428
2.2	62.8571	0.08375	2.2	62.8571	0.09824	1.2	34.2857	0.27924	1.2	34.2857	0.25106	1.2	34.2857	0.18489	-0.85	-24.2857	-0.02929	-0.85	-24.2857	0.05352	0.88	25.1429	0.05474
2.15	61.4286	0.08922	2.15	61.4286	0.10359	1.15	32.8571	0.31284	1.15	32.8571	0.27303	1.15	32.8571	0.198	-0.9	-25.7143	-0.02222	-0.9	-25.7143	0.05242	0.86	24.5714	0.05506
2.1	60	0.09557	2.1	60	0.10951	1.1	31.4286	0.35489	1.1	31.4286	0.29881	1.1	31.4286	0.21301	-0.95	-27.1429	-0.01572	-0.95	-27.1429	0.05137	0.84	24	0.05539
2.05	58.5714	0.10152	2.05	58.5714	0.11573	1.05	30	0.41126	1.05	30	0.33064	1.05	30	0.23062	-1	-28.5714	-0.00302	-1	-28.5714	0.05031	0.82	23.4286	0.05579
2	57.1429	0.10837	2	57.1429	0.12241	1	28.5714	0.4792	1	28.5714	0.36967	1	28.5714	0.25142	-1	-28.5714	-0.0036	-1	-28.5714	0.05039	0.8	22.8571	0.05617
1.95	55.7143	0.11561	1.95	55.7143	0.12933	0.95	27.1429	0.55048	0.95	27.1429	0.42182	0.95	27.1429	0.27639	-0.95	-27.1429	-0.01135	-0.95	-27.1429	0.05137	0.78	22.2857	0.05655
1.9	54.2857	0.12339	1.9	54.2857	0.13706	0.9	25.7143	0.61747	0.9	25.7143	0.4894	0.9	25.7143	0.30681	-0.9	-25.7143	-0.02071	-0.9	-25.7143	0.05239	0.76	21.7143	0.05691
1.85	52.8571	0.13179	1.85	52.8571	0.14516	0.85	24.2857	0.68402	0.85	24.2857	0.56449	0.85	24.2857	0.34628	-0.85	-24.2857	-0.032	-0.85	-24.2857	0.05344	0.74	21.1429	0.05725
1.8	51.4286	0.14069	1.8	51.4286	0.15389	0.8	22.8571	0.75158	0.8	22.8571	0.63855	0.8	22.8571	0.39859	-0.8	-22.8571	-0.0483	-0.8	-22.8571	0.05451	0.72	20.5714	0.05769
1.75	50	0.14981	1.75	50	0.16314	0.75	21.4286	0.8185	0.75	21.4286	0.71167	0.75	21.4286	0.46687	-0.75	-21.4286	-0.06554	-0.75	-21.4286	0.05552	0.7	20	0.05804
1.7	48.5714	0.16026	1.7	48.5714	0.17297	0.7	20	0.88337	0.7	20	0.78583	0.7	20	0.54586	-0.7	-20	-0.08904	-0.7	-20	0.05652	0.68	19.4286	0.0584
1.65	47.1429	0.17174	1.65	47.1429	0.18377	0.65	18.5714	0.95167	0.65	18.5714	0.86008	0.65	18.5714	0.62826	-0.65	-18.5714	-0.11968	-0.65	-18.5714	0.05737	0.66	18.8571	0.05882
1.6	45.7143	0.18425	1.6	45.7143	0.19564	0.6	17.1429	1.0165	0.6	17.1429	0.93381	0.6	17.1429	0.71198	-0.6	-17.1429	-0.16845	-0.6	-17.1429	0.05801	0.64	18.2857	0.05923
1.55	44.2857	0.19824	1.55	44.2857	0.20857	0.55	15.7143	1.0529	0.55	15.7143	1.00992	0.55	15.7143	0.79718	-0.55	-15.7143	-0.23509	-0.55	-15.7143	0.05818	0.62	17.7143	0.0596
1.5	42.8571	0.21446	1.5	42.8571	0.22297	0.5	14.2857	1.06937	0.5	14.2857	1.06546	0.5	14.2857	0.88401	-0.5	-14.2857	-0.31769	-0.5	-14.2857	0.05757	0.6	17.1429	0.05998
1.45	41.4286	0.2332	1.45	41.4286	0.23967	0.45	12.8571	1.07882	0.45	12.8571	1.09287	0.45	12.8571	0.97002	-0.45	-12.8571	-0.40938	-0.45	-12.8571	0.05568	0.58	16.5714	0.06036
1.4	40	0.25442	1.4	40	0.2591	0.4	11.4286	1.08527	0.4	11.4286	1.10749	0.4	11.4286	1.03278	-0.4	-11.4286	-0.50631	-0.4	-11.4286	0.05203	0.56	16	0.06071
1.35	38.5714	0.27834	1.35	38.5714	0.28101	0.35	10	1.09028	0.35	10	1.11664	0.35	10	1.06799	-0.35	-10	-0.60287	-0.35	-10	0.04578	0.54	15.4286	0.06107
1.3	37.1429	0.30718	1.3	37.1429	0.3066	0.3	8.57143	1.09436	0.3	8.57143	1.12287	0.3	8.57143	1.08819	-0.3	-8.57143	-0.70736	-0.3	-8.57143	0.03659	0.52	14.8571	0.06142
1.25	35.7143	0.34219	1.25	35.7143	0.33731	0.25	7.14286	1.09802	0.25	7.14286	1.12737	0.25	7.14286	1.10095	-0.25	-7.14286	-0.77802	-0.25	-7.14286	0.02663	0.5	14.2857	0.06177
1.2	34.2857	0.3875	1.2	34.2857	0.37454	0.2	5.71429	1.10121	0.2	5.71429	1.13059	0.2	5.71429	1.10922	-0.2	-5.71429	-0.8218	-0.2	-5.71429	0.02069	0.48	13.7143	0.06215
1.15	32.8571	0.44873	1.15	32.8571	0.4235	0.15	4.28571	1.1035	0.15	4.28571	1.13264	0.15	4.28571	1.11447	-0.15	-4.28571	-0.84941	-0.15	-4.28571	0.03606	0.46	13.1429	0.06251
1.1	31.4286	0.51763	1.1	31.4286	0.48777	0.1	2.85714	1.10543	0.1	2.85714	1.134	0.1	2.85714	1.11786	-0.1	-2.85714	-0.86637	-0.1	-2.85714	0.10867	0.44	12.5714	0.06283
1.05	30	0.58258	1.05	30	0.55664	0.05	1.42857	1.10591	0.05	1.42857	1.13406	0.05	1.42857	1.11902	-0.05	-1.42857	-0.87565	-0.05	-1.42857	0.28382	0.42	12	0.06318
1	28.5714	0.64267	1	28.5714	0.62021	-0.05	-1.42857	1.11013	-0.05	-1.42857	1.13811	-0.05	-1.42857	1.12252	0.05	1.42857	-0.59124	0.05	1.42857	0.31964	0.4	11.4286	0.06344
0.95	27.1429	0.70377	0.95	27.1429	0.683	-0.1	-2.85714	1.1075	-0.1	-2.85714	1.13603	-0.1	-2.85714	1.11947	0.1	2.85714	0.66917	0.1	2.85714	0.31565	0.38	10.8571	0.06377
0.9	25.7143	0.76541	0.9	25.7143	0.74523	-0.15	-4.28571	1.10514	-0.15	-4.28571	1.13443	-0.15	-4.28571	1.11593	0.15	4.28571	0.75224	0.15	4.28571	0.29386	0.36	10.2857	0.06406
0.85	24.2857	0.82603	0.85	24.2857	0.80834	-0.2	-5.71429	1.10173	-0.2	-5.71429	1.13148	-0.2	-5.71429	1.05523	0.2	5.71429	0.81548	0.2	5.71429	0.25923	0.34	9.71429	0.0644
0.8	22.8571	0.88445	0.8	22.8571	0.87018	-0.25	-7.14286	1.09829	-0.25	-7.14286	1.12802	-0.25	-7.14286	-0.07036	0.25	7.14286	0.79778	0.25	7.14286	0.22007	0.32	9.14286	0.06473
0.75	21.4286	0.94336	0.75	21.4286	0.92978	-0.3	-8.57143	1.09457	-0.3	-8.57143	1.12338	-0.3	-8.57143	-0.53451	0.3	8.57143	0.74958	0.3	8.57143	0.18399	0.3	8.57143	0.06499
0.7	20	1.00541	0.7	20	0.99276	-0.35	-10	1.0903	-0.35	-10	0.99542	-0.35	-10	-0.65313	0.35	10	0.67442	0.35	10	0.15411	0.28	8	0.06518
0.65	18.5714	1.0542	0.65	18.5714	1.05314	-0.4	-11.4286	1.08111	-0.4	-11.4286	-0.20716	-0.4	-11.4286	-0.69984	0.4	11.4286	0.60723	0.4	11.4286	0.13123	0.26	7.42857	0.06546
0.6	17.1429	1.07572	0.6	17.1429	1.08725	-0.45	-12.8571	0.93132	-0.45	-12.8571	-0.42952	-0.45	-12.8571	-0.66485	0.45	12.8571	0.52924	0.45	12.8571	0.11451	0.24	6.85714	0.06571
0.55	15.7143	1.08728	0.55	15.7143	1.10242	-0.5	-14.2857	0.04389	-0.5	-14.2857	-0.5813	-0.5	-14.2857	-0.6017	0.5	14.2857	0.44492	0.5	14.2857	0.10226	0.22	6.28571	0.06594
0.5	14.2857	1.095	0.5	14.2857	1.11107	-0.55	-15.7143	-0.39721	-0.55	-15.7143	-0.55717	-0.55	-15.7143	-0.5375	0.55	15.7143	0.372	0.55	15.7143	0.0933	0.2	5.71429	0.06604
0.45	12.8571	1.10187	0.45	12.8571	1.11756	-0.6	-17.1429	-0.43769	-0.6	-17.1429	-0.48659	-0.6	-17.1429	-0.46044	0.6	17.1429	0.31167	0.6	17.1429	0.08635	0.18	5.14286	0.06611
0.4	11.4286	1.10886	0.4	11.4286	1.12323	-0.65	-18.5714	-0.45595	-0.65	-18.5714	-0.50705	-0.65	-18.5714	-0.37839	0.65	18.5714	0.26212	0.65	18.5714	0.0807	0.16	4.57143	0.06624
0.35	10	1.11667	0.35	10	1.12884	-0.7	-20	-0.45175	-0.7	-20	-0.44477	-0.7	-20	-0.3195	0.7	20	0.22725	0.7	20	0.07611	0.14	4	0.06626
0.3	8.57143	1.12615	0.3	8.57143	1.13453	-0.75	-21.4286	-0.43184	-0.75	-21.4286	-0.38356	-0.75	-21.4286	-0.25233	0.75	21.4286	0.19977	0.75	21.4286	0.07227	0.12	3.42857	0.06608
0.25	7.14286	1.13757	0.25	7.14286	1.14074	-0.8	-22.8571	-0.39109	-0.8	-22.8571	-0.33332	-0.8	-22.8571	-0.18834	0.8	22.8571	0.1801	0.8	22.8571	0.0689	0.1	2.85714	0.06586
0.2	5.71429	1.15157	0.2	5.71429	1.14728	-0.85	-24.2857	-0.39933	-0.85	-24.2857	-0.27318	-0.85	-24.2857	-0.14557	0.85	24.2857	0.16229	0.85	24.2857	0.066	0.08	2.28571	0.06576
0.15	4.28571	1.17071	0.15	4.28571	1.15409	-0.9	-25.7143	-0.34031	-0.9	-25.7143	-0.22986	-0.9	-25.7143	-0.1161	0.9	25.7143	0.14738	0.9	25.7143	0.06335	0.06	1.71429	0.06561
0.1	2.85714	1.19187	0.1	2.85714	1.16022	-0.95	-27.1429	-0.2866	-0.95	-27.1429	-0.18972	-0.95	-27.1429	-0.10634	0.95	27.1429	0.13375	0.95	27.1429	0.06114	0.04	1.14286	0.0647
0.05	1.42857	1.21359	0.05	1.42857	1.16397	-1	-28.5714	-0.23534	-1	-28.5714	-0.14231	-1	-28.5714	-0.08957	1	28.5714	0.12286	1	28.5714	0.05902	0.02	0.571429	0.0627
-0.05	-1.42857	1.22166	-0.05	-1.42857	1.16796	-1.05	-30	-0.19069	-1.05	-30	-0.10803	-1.05	-30	-0.07304							-0.02	-0.571429	0.06679
-0.1	-2.85714	1.19505	-0.1	-2.85714	1.16216	-1.1	-31.4286	-0.14647	-1.1	-31.4286	-0.09976	-1.1	-31.4286	-0.06173							-0.04	-1.14286	0.06444
-0.15	-4.28571	1.17267	-0.15	-4.28571	1.15588	-1.15	-32.8571	-0.12752	-1.15	-32.8571	-0.08582	-1.15	-32.8571	-0.052							-0.06	-1.71429	0.06329
-0.2	-5.71429	1.15379	-0.2	-5.71429	1.14862	-1.2	-34.2857	-0.11492	-1.2	-34.2857	-0.07488	-1.2	-34.2857	-0.04459							-0.08	-2.28571	0.06293
-0.25	-7.14286	1.13902	-0.25	-7.14286	1.14182	-1.25	-35.7143	-0.11914	-1.25	-35.7143	-0.06421	-1.25	-35.7143	-0.03469							-0.1	-2.85714	0.06222
-0.3	-8.57143	1.12708	-0.3	-8.57143	1.13547	-1.3	-37.1429	-0.1088	-1.3	-37.1429	-0.05477	-1.3	-37.1429	-0.0293							-0.12	-3.42857	0.06135
-0.35	-10	1.11711	-0.35	-10	1.12933	-1.35	-38.5714	-0.09485	-1.35	-38.5714	-0.05478	-1.35	-38.5714	-0.02356							-0.14	-4	0.06063
-0.4	-11.4286	1.10923	-0.4	-11.4286	1.12362	-1.4	-40	-0.08891	-1.4	-40	-0.05208	-1.4	-40	-0.01712							-0.16	-4.57143	0.06011
-0.45	-12.8571	1.10196	-0.45	-12.8571	1.11779	-1.45	-41.4286	-0.08555	-1.45	-41.4286	-0.0582	-1.45	-41.4286	-0.01609							-0.18	-5.14286	0.0596
-0.5	-14.2857	1.0567	-0.5	-14.2857	1.06548	-1.5	-42.8571	-0.0905	-1.5	-42.8571	-0.05609	-1.5	-42.8571	-0.01019							-0.2	-5.71429	0.05912
-0.55	-15.7143	0.92904	-0.55	-15.7143	0.48277	-1.55	-44.2857	-0.09791	-1.55	-44.2857	-0.05368	-1.55	-44.2857	-0.00519							-0.22	-6.28571	0.05859
-0.6	-17.1429	0.36078	-0.6	-17.1429	-0.106	-1.6	-45.7143	-0.09393	-1.6	-45.7143	-0.04764	-1.6	-45.7143	-0.00624							-0.24	-6.85714	0.05814
-0.65	-18.5714	-0.07024	-0.65	-18.5714	-0.2111	-1.65	-47.1429	-0.09201	-1.65	-47.1429	-0.04245	-1.65	-47.1429	-0.00396							-0.26	-7.42857	0.05771
-0.7	-20	-0.21309	-0.7	-20	-0.35306	-1.7	-48.5714	-0.08854	-1.7	-48.5714	-0.0397	-1.7	-48.5714	-0.00134							-0.28	-8	0.0574
-0.75	-21.4286	-0.32372	-0.75	-21.4286	-0.31886	-1.75	-50	-0.08392	-1.75	-50	-0.04156	-1.75	-50	0.000412993							-0.3	-8.57143	0.0571
-0.8	-22.8571	-0.31851	-0.8	-22.8571	-0.30092	-1.8	-51.4286	-0.07817	-1.8	-51.4286	-0.04109	-1.8	-51.4286	0.00341							-0.32	-9.14286	0.05673
-0.85	-24.2857	-0.3303	-0.85	-24.2857	-0.30501	-1.85	-52.8571	-0.07472	-1.85	-52.8571	-0.03781	-1.85	-52.8571	0.00434							-0.34	-9.71429	0.0564
-0.9	-25.7143	-0.32882	-0.9	-25.7143	-0.30215	-1.9	-54.2857	-0.07572	-1.9	-54.2857	-0.03311	-1.9	-54.2857	0.0062							-0.36	-10.2857	0.05615
-0.95	-27.1429	-0.29137	-0.95	-27.1429	-0.274	-1.95	-55.7143	-0.07491	-1.95	-55.7143	-0.03067	-1.95	-55.7143	0.00978							-0.38	-10.8571	0.05592
-1	-28.5714	-0.27097	-1	-28.5714	-0.26567	-2	-57.1429	-0.07378	-2	-57.1429	-0.02599	-2	-57.1429	0.01362							-0.4	-11.4286	0.05562
-1.05	-30	-0.25668	-1.05	-30	-0.20535	-2	-57.1429	-0.07409	-2	-57.1429	-0.03305	-2	-57.1429	0.01384							-0.42	-12	0.05532
-1.1	-31.4286	-0.21267	-1.1	-31.4286	-0.15563	-1.95	-55.7143	-0.07932	-1.95	-55.7143	-0.03774	-1.95	-55.7143	0.00965							-0.44	-12.5714	0.05505
-1.15	-32.8571	-0.16404	-1.15	-32.8571	-0.11522	-1.9	-54.2857	-0.08516	-1.9	-54.2857	-0.04235	-1.9	-54.2857	0.00535							-0.46	-13.1429	0.05483
-1.2	-34.2857	-0.10702	-1.2	-34.2857	-0.08295	-1.85	-52.8571	-0.09041	-1.85	-52.8571	-0.0473	-1.85	-52.8571	0.00151							-0.48	-13.7143	0.05463
-1.25	-35.7143	-0.09039	-1.25	-35.7143	-0.05326	-1.8	-51.4286	-0.09635	-1.8	-51.4286	-0.05232	-1.8	-51.4286	-0.00192							-0.5	-14.2857	0.0544
-1.3	-37.1429	-0.0726	-1.3	-37.1429	-0.05269	-1.75	-50	-0.10291	-1.75	-50	-0.05759	-1.75	-50	-0.00351							-0.52	-14.8571	0.05414
-1.35	-38.5714	-0.05288	-1.35	-38.5714	-0.05227	-1.7	-48.5714	-0.10998	-1.7	-48.5714	-0.06334	-1.7	-48.5714	-0.00798							-0.54	-15.4286	0.05389
-1.4	-40	-0.06182	-1.4	-40	-0.04488	-1.65	-47.1429	-0.11752	-1.65	-47.1429	-0.06958	-1.65	-47.1429	-0.01233							-0.56	-16	0.05368
-1.45	-41.4286	-0.06309	-1.45	-41.4286	-0.03938	-1.6	-45.7143	-0.12592	-1.6	-45.7143	-0.07627	-1.6	-45.7143	-0.01607							-0.58	-16.5714	0.05344
-1.5	-42.8571	-0.05627	-1.5	-42.8571	-0.04816	-1.55	-44.2857	-0.13467	-1.55	-44.2857	-0.08321	-1.55	-44.2857	-0.01845							-0.6	-17.1429	0.05322
-1.55	-44.2857	-0.05587	-1.55	-44.2857	-0.04156	-1.5	-42.8571	-0.14603	-1.5	-42.8571	-0.09017	-1.5	-42.8571	-0.02403							-0.62	-17.7143	0.05291
-1.6	-45.7143	-0.05435	-1.6	-45.7143	-0.03985	-1.45	-41.4286	-0.1576	-1.45	-41.4286	-0.09849	-1.45	-41.4286	-0.03039							-0.64	-18.2857	0.05266
-1.65	-47.1429	-0.06004	-1.65	-47.1429	-0.03413	-1.4	-40	-0.17018	-1.4	-40	-0.10822	-1.4	-40	-0.03735							-0.66	-18.8571	0.05243
-1.7	-48.5714	-0.05903	-1.7	-48.5714	-0.03114	-1.35	-38.5714	-0.18432	-1.35	-38.5714	-0.11933	-1.35	-38.5714	-0.04435							-0.68	-19.4286	0.05219
-1.75	-50	-0.0531	-1.75	-50	-0.03313	-1.3	-37.1429	-0.20057	-1.3	-37.1429	-0.13167	-1.3	-37.1429	-0.05241							-0.7	-20	0.05191
-1.8	-51.4286	-0.05042	-1.8	-51.4286	-0.0391	-1.25	-35.7143	-0.22018	-1.25	-35.7143	-0.14528	-1.25	-35.7143	-0.06062							-0.72	-20.5714	0.05158
-1.85	-52.8571	-0.05281	-1.85	-52.8571	-0.03995	-1.2	-34.2857	-0.24458	-1.2	-34.2857	-0.16094	-1.2	-34.2857	-0.07108							-0.74	-21.1429	0.05137
-1.9	-54.2857	-0.05597	-1.9	-54.2857	-0.04366	-1.15	-32.8571	-0.27503	-1.15	-32.8571	-0.17944	-1.15	-32.8571	-0.08256							-0.76	-21.7143	0.05106
-1.95	-55.7143	-0.05612	-1.95	-55.7143	-0.04076	-1.1	-31.4286	-0.3155	-1.1	-31.4286	-0.20152	-1.1	-31.4286	-0.0947							-0.78	-22.2857	0.05079
-2	-57.1429	-0.05935	-2	-57.1429	-0.04254	-1.05	-30	-0.37192	-1.05	-30	-0.22989	-1.05	-30	-0.10992							-0.8	-22.8571	0.05054
-2.05	-58.5714	-0.06686	-2.05	-58.5714	-0.04477	-1	-28.5714	-0.44277	-1	-28.5714	-0.26712	-1	-28.5714	-0.12772							-0.82	-23.4286	0.05021
-2.1	-60	-0.06448	-2.1	-60	-0.04299	-0.95	-27.1429	-0.51548	-0.95	-27.1429	-0.31848	-0.95	-27.1429	-0.14935							-0.84	-24	0.05001
-2.15	-61.4286	-0.06342	-2.15	-61.4286	-0.04625	-0.9	-25.7143	-0.58577	-0.9	-25.7143	-0.3871	-0.9	-25.7143	-0.1766							-0.86	-24.5714	0.04976
-2.2	-62.8571	-0.06889	-2.2	-62.8571	-0.04624	-0.85	-24.2857	-0.65562	-0.85	-24.2857	-0.46435	-0.85	-24.2857	-0.2131							-0.88	-25.1429	0.04949
-2.25	-64.2857	-0.06679	-2.25	-64.2857	-0.04522	-0.8	-22.8571	-0.7263	-0.8	-22.8571	-0.54166	-0.8	-22.8571	-0.26137							-0.9	-25.7143	0.04915
-2.3	-65.7143	-0.06373	-2.3	-65.7143	-0.04563	-0.75	-21.4286	-0.7959	-0.75	-21.4286	-0.6185	-0.75	-21.4286	-0.3341							-0.92	-26.2857	0.04887
-2.35	-67.1429	-0.06072	-2.35	-67.1429	-0.06004	-0.7	-20	-0.8648	-0.7	-20	-0.69602	-0.7	-20	-0.41546							-0.94	-26.8571	0.04863
-2.4	-68.5714	-0.0615	-2.4	-68.5714	-0.05867	-0.65	-18.5714	-0.93679	-0.65	-18.5714	-0.77299	-0.65	-18.5714	-0.50068							-0.96	-27.4286	0.04837
-2.45	-70	-0.06018	-2.45	-70	-0.05543	-0.6	-17.1429	-1.0076	-0.6	-17.1429	-0.85138	-0.6	-17.1429	-0.58761							-0.98	-28	0.0481
-2.5	-71.4286	-0.05654	-2.5	-71.4286	-0.05153	-0.55	-15.7143	-1.04897	-0.55	-15.7143	-0.93296	-0.55	-15.7143	-0.67604							-1	-28.5714	0.04784
-2.5	-71.4286	-0.06026	-2.5	-71.4286	-0.05139	-0.5	-14.2857	-1.06881	-0.5	-14.2857	-0.99578	-0.5	-14.2857	-0.76622							-1	-28.5714	0.04782
-2.45	-70	-0.06418	-2.45	-70	-0.05494	-0.45	-12.8571	-1.08102	-0.45	-12.8571	-1.02697	-0.45	-12.8571	-0.85817							-0.98	-28	0.04812
-2.4	-68.5714	-0.06796	-2.4	-68.5714	-0.05876	-0.4	-11.4286	-1.08972	-0.4	-11.4286	-1.04466	-0.4	-11.4286	-0.92754							-0.96	-27.4286	0.04839
-2.35	-67.1429	-0.07196	-2.35	-67.1429	-0.06279	-0.35	-10	-1.09655	-0.35	-10	-1.05628	-0.35	-10	-0.96601							-0.94	-26.8571	0.04861
-2.3	-65.7143	-0.07613	-2.3	-65.7143	-0.06693	-0.3	-8.57143	-1.10227	-0.3	-8.57143	-1.06455	-0.3	-8.57143	-0.98906							-0.92	-26.2857	0.04889
-2.25	-64.2857	-0.08044	-2.25	-64.2857	-0.07121	-0.25	-7.14286	-1.10713	-0.25	-7.14286	-1.0707	-0.25	-7.14286	-1.00406							-0.9	-25.7143	0.04916
-2.2	-62.8571	-0.0849	-2.2	-62.8571	-0.07555	-0.2	-5.71429	-1.11141	-0.2	-5.71429	-1.07539	-0.2	-5.71429	-1.01432							-0.88	-25.1429	0.04945
-2.15	-61.4286	-0.08954	-2.15	-61.4286	-0.08012	-0.15	-4.28571	-1.11474	-0.15	-4.28571	-1.07848	-0.15	-4.28571	-1.02099							-0.86	-24.5714	0.0497
-2.1	-60	-0.09444	-2.1	-60	-0.08507	-0.1	-2.85714	-1.11697	-0.1	-2.85714	-1.08043	-0.1	-2.85714	-1.02517							-0.84	-24	0.05001
-2.05	-58.5714	-0.09937	-2.05	-58.5714	-0.08978	-0.05	-1.42857	-1.11811	-0.05	-1.42857	-1.08123	-0.05	-1.42857	-1.02734							-0.82	-23.4286	0.05023
-2	-57.1429	-0.10448	-2	-57.1429	-0.09473	0.05	1.42857	-1.12098	0.05	1.42857	-1.08376	0.05	1.42857	-1.02931							-0.8	-22.8571	0.05046
-1.95	-55.7143	-0.1107	-1.95	-55.7143	-0.1002	0.1	2.85714	-1.11839	0.1	2.85714	-1.08174	0.1	2.85714	-1.02618							-0.78	-22.2857	0.05071
-1.9	-54.2857	-0.11708	-1.9	-54.2857	-0.10616	0.15	4.28571	-1.11526	0.15	4.28571	-1.07911	0.15	4.28571	-1.02143							-0.76	-21.7143	0.05101
-1.85	-52.8571	-0.12394	-1.85	-52.8571	-0.11274	0.2	5.71429	-1.11129	0.2	5.71429	-1.07533	0.2	5.71429	-0.4915							-0.74	-21.1429	0.05124
-1.8	-51.4286	-0.13134	-1.8	-51.4286	-0.11963	0.25	7.14286	-1.10709	0.25	7.14286	-1.07078	0.25	7.14286	0.538							-0.72	-20.5714	0.0515
-1.75	-50	-0.13955	-1.75	-50	-0.12722	0.3	8.57143	-1.10213	0.3	8.57143	-1.06462	0.3	8.57143	0.74198							-0.7	-20	0.05165
-1.7	-48.5714	-0.14858	-1.7	-48.5714	-0.13566	0.35	10	-1.09647	0.35	10	-0.39695	0.35	10	0.79952							-0.68	-19.4286	0.05194
-1.65	-47.1429	-0.1585	-1.65	-47.1429	-0.14487	0.4	11.4286	-1.08962	0.4	11.4286	0.33306	0.4	11.4286	0.81328							-0.66	-18.8571	0.05211
-1.6	-45.7143	-0.16932	-1.6	-45.7143	-0.15501	0.45	12.8571	-0.79696	0.45	12.8571	0.61892	0.45	12.8571	0.78843							-0.64	-18.2857	0.05233
-1.55	-44.2857	-0.18115	-1.55	-44.2857	-0.16584	0.5	14.2857	0.07718	0.5	14.2857	0.67273	0.5	14.2857	0.7135							-0.62	-17.7143	0.05263
-1.5	-42.8571	-0.19409	-1.5	-42.8571	-0.17775	0.55	15.7143	0.34799	0.55	15.7143	0.64136	0.55	15.7143	0.6463							-0.6	-17.1429	0.0529
-1.45	-41.4286	-0.2094	-1.45	-41.4286	-0.19106	0.6	17.1429	0.48395	0.6	17.1429	0.60557	0.6	17.1429	0.59139							-0.58	-16.5714	0.05312
-1.4	-40	-0.22704	-1.4	-40	-0.2065	0.65	18.5714	0.45815	0.65	18.5714	0.58308	0.65	18.5714	0.52362							-0.56	-16	0.05331
-1.35	-38.5714	-0.24826	-1.35	-38.5714	-0.22515	0.7	20	0.48193	0.7	20	0.53434	0.7	20	0.45292							-0.54	-15.4286	0.05354
-1.3	-37.1429	-0.27394	-1.3	-37.1429	-0.24777	0.75	21.4286	0.46578	0.75	21.4286	0.47228	0.75	21.4286	0.38922							-0.52	-14.8571	0.05379
-1.25	-35.7143	-0.30614	-1.25	-35.7143	-0.2751	0.8	22.8571	0.42649	0.8	22.8571	0.45396	0.8	22.8571	0.32664							-0.5	-14.2857	0.05402
-1.2	-34.2857	-0.35131	-1.2	-34.2857	-0.31045	0.85	24.2857	0.38715	0.85	24.2857	0.40313	0.85	24.2857	0.28582							-0.48	-13.7143	0.05428
-1.15	-32.8571	-0.4142	-1.15	-32.8571	-0.3596	0.9	25.7143	0.36546	0.9	25.7143	0.33588	0.9	25.7143	0.25967							-0.46	-13.1429	0.05451
-1.1	-31.4286	-0.48413	-1.1	-31.4286	-0.42551	0.95	27.1429	0.32225	0.95	27.1429	0.27747	0.95	27.1429	0.23172							-0.44	-12.5714	0.05474
-1.05	-30	-0.55437	-1.05	-30	-0.49575	1	28.5714	0.27593	1	28.5714	0.2397	1	28.5714	0.21247							-0.42	-12	0.05496
-1	-28.5714	-0.61866	-1	-28.5714	-0.5642	1.05	30	0.23189	1.05	30	0.21453	1.05	30	0.19276							-0.4	-11.4286	0.05522
-0.95	-27.1429	-0.68268	-0.95	-27.1429	-0.63013	1.1	31.4286	0.1895	1.1	31.4286	0.2037	1.1	31.4286	0.17914							-0.38	-10.8571	0.05548
-0.9	-25.7143	-0.74727	-0.9	-25.7143	-0.69726	1.15	32.8571	0.18349	1.15	32.8571	0.18197	1.15	32.8571	0.16742							-0.36	-10.2857	0.05576
-0.85	-24.2857	-0.81066	-0.85	-24.2857	-0.76399	1.2	34.2857	0.15724	1.2	34.2857	0.16884	1.2	34.2857	0.16683							-0.34	-9.71429	0.05605
-0.8	-22.8571	-0.87208	-0.8	-22.8571	-0.8285	1.25	35.7143	0.13833	1.25	35.7143	0.16322	1.25	35.7143	0.15673							-0.32	-9.14286	0.05638
-0.75	-21.4286	-0.93543	-0.75	-21.4286	-0.89238	1.3	37.1429	0.12341	1.3	37.1429	0.15996	1.3	37.1429	0.14581							-0.3	-8.57143	0.05668
-0.7	-20	-1.00159	-0.7	-20	-0.95881	1.35	38.5714	0.1231	1.35	38.5714	0.14862	1.35	38.5714	0.13775							-0.28	-8	0.05698
-0.65	-18.5714	-1.05972	-0.65	-18.5714	-1.0241	1.4	40	0.10826	1.4	40	0.14087	1.4	40	0.12967							-0.26	-7.42857	0.0573
-0.6	-17.1429	-1.08487	-0.6	-17.1429	-1.06375	1.45	41.4286	0.09984	1.45	41.4286	0.13423	1.45	41.4286	0.1235							-0.24	-6.85714	0.05765
-0.55	-15.7143	-1.09895	-0.55	-15.7143	-1.08215	1.5	42.8571	0.10142	1.5	42.8571	0.12922	1.5	42.8571	0.11579							-0.22	-6.28571	0.0581
-0.5	-14.2857	-1.10941	-0.5	-14.2857	-1.09382	1.55	44.2857	0.10231	1.55	44.2857	0.12337	1.55	44.2857	0.10836							-0.2	-5.71429	0.05852
-0.45	-12.8571	-1.11852	-0.45	-12.8571	-1.1028	1.6	45.7143	0.09865	1.6	45.7143	0.11624	1.6	45.7143	0.10346							-0.18	-5.14286	0.05908
-0.4	-11.4286	-1.12726	-0.4	-11.4286	-1.11051	1.65	47.1429	0.095	1.65	47.1429	0.11037	1.65	47.1429	0.09737							-0.16	-4.57143	0.05965
-0.35	-10	-1.13654	-0.35	-10	-1.11781	1.7	48.5714	0.09457	1.7	48.5714	0.12081	1.7	48.5714	0.09274							-0.14	-4	0.06027
-0.3	-8.57143	-1.14787	-0.3	-8.57143	-1.12468	1.75	50	0.08937	1.75	50	0.11491	1.75	50	0.08712							-0.12	-3.42857	0.06095
-0.25	-7.14286	-1.16259	-0.25	-7.14286	-1.13184	1.8	51.4286	0.08547	1.8	51.4286	0.10811	1.8	51.4286	0.08232							-0.1	-2.85714	0.06164
-0.2	-5.71429	-1.17683	-0.2	-5.71429	-1.13952	1.85	52.8571	0.08527	1.85	52.8571	0.10473	1.85	52.8571	0.07821							-0.08	-2.28571	0.06237
-0.15	-4.28571	-1.19596	-0.15	-4.28571	-1.14635	1.9	54.2857	0.08216	1.9	54.2857	0.10037	1.9	54.2857	0.07287							-0.06	-1.71429	0.06308
-0.1	-2.85714	-1.21751	-0.1	-2.85714	-1.15268	1.95	55.7143	0.07918	1.95	55.7143	0.09487	1.95	55.7143	0.06796							-0.04	-1.14286	0.06379
-0.05	-1.42857	-1.24098	-0.05	-1.42857	-1.15735	2	57.1429	0.07744	2	57.1429	0.09278	2	57.1429	0.06297							-0.02	-0.571429	0.06508
0.05	1.42857	-1.24501	0.05	1.42857	-1.1598																0.02	0.571429	0.06389
0.1	2.85714	-1.21312	0.1	2.85714	-1.15498																0.04	1.14286	0.06484
0.15	4.28571	-1.19216	0.15	4.28571	-1.14777																0.06	1.71429	0.06539
0.2	5.71429	-1.17904	0.2	5.71429	-1.13945																0.08	2.28571	0.0656
0.25	7.14286	-1.16367	0.25	7.14286	-1.13217																0.1	2.85714	0.06579
0.3	8.57143	-1.15025	0.3	8.57143	-1.12492																0.12	3.42857	0.06595
0.35	10	-1.13726	0.35	10	-1.11776																0.14	4	0.06599
0.4	11.4286	-1.12741	0.4	11.4286	-1.11036																0.16	4.57143	0.06601
0.45	12.8571	-1.11967	0.45	12.8571	-1.10247																0.18	5.14286	0.06594
0.5	14.2857	-1.10838	0.5	14.2857	-0.94791																0.2	5.71429	0.06587
0.55	15.7143	-0.86964	0.55	15.7143	-0.20512																0.22	6.28571	0.06571
0.6	17.1429	-0.23092	0.6	17.1429	0.02948																0.24	6.85714	0.06547
0.65	18.5714	0.02351	0.65	18.5714	0.36549																0.26	7.42857	0.06523
0.7	20	0.25684	0.7	20	0.37435																0.28	8	0.065
0.75	21.4286	0.34653	0.75	21.4286	0.39484																0.3	8.57143	0.06473
0.8	22.8571	0.36282	0.8	22.8571	0.39352																0.32	9.14286	0.06445
0.85	24.2857	0.33279	0.85	24.2857	0.38271																0.34	9.71429	0.06421
0.9	25.7143	0.35426	0.9	25.7143	0.36478																0.36	10.2857	0.06389
0.95	27.1429	0.33964	0.95	27.1429	0.34333																0.38	10.8571	0.06358
1	28.5714	0.28589	1	28.5714	0.29974																0.4	11.4286	0.06322
1.05	30	0.27353	1.05	30	0.25591																0.42	12	0.06289
1.1	31.4286	0.22385	1.1	31.4286	0.21571																0.44	12.5714	0.06257
1.15	32.8571	0.19245	1.15	32.8571	0.17388																0.46	13.1429	0.06225
1.2	34.2857	0.15818	1.2	34.2857	0.14366																0.48	13.7143	0.06197
1.25	35.7143	0.13211	1.25	35.7143	0.12136																0.5	14.2857	0.06161
1.3	37.1429	0.10825	1.3	37.1429	0.10767																0.52	14.8571	0.06124
1.35	38.5714	0.10062	1.35	38.5714	0.11708																0.54	15.4286	0.06093
1.4	40	0.0831	1.4	40	0.10667																0.56	16	0.06059
1.45	41.4286	0.08173	1.45	41.4286	0.09166																0.58	16.5714	0.06026
1.5	42.8571	0.08761	1.5	42.8571	0.08068																0.6	17.1429	0.05986
1.55	44.2857	0.07453	1.55	44.2857	0.08018																0.62	17.7143	0.05949
1.6	45.7143	0.06651	1.6	45.7143	0.07504																0.64	18.2857	0.05907
1.65	47.1429	0.06915	1.65	47.1429	0.07576																0.66	18.8571	0.05873
1.7	48.5714	0.06699	1.7	48.5714	0.06905																0.68	19.4286	0.05836
1.75	50	0.06459	1.75	50	0.07231																0.7	20	0.05796
1.8	51.4286	0.06215	1.8	51.4286	0.07084																0.72	20.5714	0.05758
1.85	52.8571	0.06533	1.85	52.8571	0.07245																0.74	21.1429	0.0572
1.9	54.2857	0.0627	1.9	54.2857	0.06759																0.76	21.7143	0.05677
1.95	55.7143	0.05847	1.95	55.7143	0.07062																0.78	22.2857	0.05643
2	57.1429	0.06514	2	57.1429	0.07038																0.8	22.8571	0.05609
2.05	58.5714	0.06203	2.05	58.5714	0.06942																0.82	23.4286	0.05567
2.1	60	0.06156	2.1	60	0.06503																0.84	24	0.05531
2.15	61.4286	0.06284	2.15	61.4286	0.06466																0.86	24.5714	0.05494
2.2	62.8571	0.06047	2.2	62.8571	0.06655																0.88	25.1429	0.05455
2.25	64.2857	0.05724	2.25	64.2857	0.06372																0.9	25.7143	0.05414
2.3	65.7143	0.05761	2.3	65.7143	0.05952																0.92	26.2857	0.05376
2.35	67.1429	0.05664	2.35	67.1429	0.06262																0.94	26.8571	0.05337
2.4	68.5714	0.05789	2.4	68.5714	0.06282																0.96	27.4286	0.05301
2.45	70	0.05641	2.45	70	0.06228																0.98	28	0.05258
2.5	71.4286	0.05351	2.5	71.4286	0.06141																1	28.5714	0.05224

## Sheet: Figure 3c
Figure 3c
T(K)	|Jc| (A/cm2)	MR(emu/cc)
40	8.4	30
50	4.25	26.9
60	1.43	21
70	1.07	6

## Sheet: Figure 3d
Figure 3d
Jc (A/cm2)	T(K)
14.45	10
12.88	20
11.36	30
8.4	40
4.25	50
1.43	60
-14.89	10
-13.52	20
-11.35	30
-8.52	40
-4.22	50
-1.43	60
-1.07	70

## Sheet: Figure 3e
Figure 3e
Jc (A/cm2)	Hy (KOe)
10	300
8.4	500
8.55	700
9.5	1000
9.94	1500
10.9	2000
--	--
-10.03	300
-8.54	500
-8.57	700
-9.27	1000
-10.57	1500
-12.08	2000
--	--
10	-300
8.4	-500
8.55	-700
9.5	-1000
9.94	-1500
10.9	-2000
--	--
-10.03	-300
-8.54	-500
-8.57	-700
-9.27	-1000
-10.57	-1500
-12.08	-2000

## Sheet: Figure 4a
Figure 4a
β (deg)	RH_(→,-0.3mA) (kΩ)	β (deg)	RH_(←,-0.3mA) (kΩ)	β (deg)	RH_(→, 0.3mA) (kΩ)	β (deg)	RH_(←, 0.3mA) (kΩ)
-60	-1176.53	--	--	-60	-1176.53	--	--
-28.4955	-1174.95	327.505	-1174.21	-28.4955	-1176.53	327.505	-1175.48
-24.4955	-1176.01	323.505	-1174.51	-24.4955	-1176.26	323.505	-1175.95
-20.4955	-1175.81	319.505	-1174.48	-20.4955	-1176.17	319.505	-1176.07
-16.4955	-1175.63	315.505	-1174.93	-16.4955	-1175.98	315.505	-1176.42
-12.4954	-1175.44	311.505	-1175.28	-12.4954	-1175.8	311.505	-1176.6				←→
-8.49545	-1175.27	307.505	-1175.27	-8.49545	-1175.61	307.505	-1176.83
-4.49545	-1175.1	303.505	-1175.29	-4.49545	-1175.45	303.505	-1176.98
-0.49545	-1174.95	299.505	-1175.75	-0.49545	-1175.29	299.505	-1177.16
3.50455	-1174.8	295.505	-1175.44	3.50455	-1175.14	295.505	-1177.16
7.50455	-1174.49	291.505	-1176.33	7.50455	-1132.71	291.505	-1176.88
11.5046	-1174.49	287.505	-1176.99	11.5046	565.418	287.505	-1177.64
15.5046	-1173.62	283.505	-1176.96	15.5046	757.101	283.505	-1177.93
19.5045	-1174.37	279.505	-1177.13	19.5045	925.726	279.505	-1178
23.5045	-1174.3	275.505	-1177.45	23.5045	1113.22	275.505	-1177.88
27.5045	703.715	271.505	-1177.53	27.5045	1163.81	271.505	-1177.08
31.5045	1173.43	267.505	-1177.55	31.5045	1173.18	267.505	-1177.11
35.5046	1173.65	263.505	-1177.53	35.5046	1173.43	263.505	-1176.89
39.5046	1173.84	259.505	-1177.35	39.5046	1173.63	259.505	-1176.7
43.5046	1174.06	255.505	-1177.33	43.5046	1173.84	255.505	-1177.08
47.5046	1174.24	251.505	-1177.3	47.5046	1174.05	251.505	-1177.18
51.5046	1174.44	247.505	-1177.23	51.5046	1174.22	247.505	-1177
55.5046	1174.61	243.505	-1177.13	55.5046	1174.41	243.505	-1177.77
59.5046	1174.77	239.505	-1177.2	59.5046	1174.57	239.505	-1177.14
59.5046	1174.91	239.505	-1177.05	59.5046	1174.72	239.505	-1177.09
63.5046	1175.03	235.505	-1176.71	63.5046	1174.84	235.505	-1176.99
67.5045	1175.14	231.505	-1176.55	67.5045	1174.96	231.505	-1176.68
71.5045	1175.24	227.505	-1176.43	71.5045	1175.05	227.505	-1176.24
75.5045	1175.32	223.505	-1176.21	75.5045	1174.59	223.505	-1176.42
79.5045	1175.38	219.505	-1176.11	79.5045	1175.2	219.505	-1175.93
83.5045	1175.41	215.505	-1175.81	83.5045	1175.23	215.505	-1175.55
87.5045	1175.42	211.505	-1175.62	87.5045	1175.26	211.505	-1175.31
91.5045	1175.4	207.505	-1175.45	91.5045	1175.25	207.505	-1175.66
95.5045	1175.36	203.505	-1175.21	95.5045	1175.22	203.505	-1175.46
99.5045	1175.32	199.505	-1174.9	99.5045	1175.17	199.505	-1174.58
103.505	1175.25	195.505	-1174.86	103.505	1175.1	195.505	-1175.05
107.505	1175.15	191.505	-1174.88	107.505	1175	191.505	-1174.74
111.505	1175.02	187.505	-1174.63	111.505	1174.87	187.505	-1174.37
115.505	1174.89	183.505	-1174.48	115.505	1172.69	183.505	-1174.28
119.505	1174.73	179.505	-1172.24	119.505	1172.77	179.505	-1173.86
123.505	1174.58	175.505	-636.331	123.505	1172.23	175.505	-1172.36
127.505	1174.38	171.505	638.728	127.505	1172.44	171.505	-1170.66
131.505	1173.69	167.505	879.798	131.505	1173	167.505	-1169.93
135.505	1173.25	163.505	1025.87	135.505	1172.82	163.505	-1169.96
139.505	1173.06	159.505	1147.63	139.505	1172.66	159.505	-1167.26
143.505	1172.8	155.505	1167.25	143.505	1172.61	155.505	1168.79
147.505	1172.37	151.505	1172.45	147.505	1172.67	151.505	1170.14
151.505	1165.77	147.505	1151.07	151.505	1172.63	147.505	1173.4
155.505	1173.34	143.505	1173.71	155.505	1173.15	143.505	1173.49
159.505	1173.18	139.505	1173.89	159.505	1172.96	139.505	1173.67
163.505	1173	135.505	1174.07	163.505	1172.79	135.505	1173.84
167.505	1172.82	131.505	1174.23	167.505	1172.62	131.505	1174.01
171.505	1172.66	127.505	1174.38	171.505	1172.45	127.505	1174.16
175.505	1172.5	123.505	1174.51	175.505	1172.28	123.505	1174.29
179.505	1172.35	119.505	1174.64	179.505	1172.13	119.505	1174.42
183.505	1172.21	115.505	1174.74	183.505	1171.98	115.505	1174.53
187.505	1172.05	111.505	1174.84	187.505	1165.54	111.505	1174.62
191.505	1171.92	107.505	1174.93	191.505	-306.862	107.505	1174.71
195.505	1171.79	103.505	1175	195.505	-690.44	103.505	1174.78
199.505	1171.69	99.5045	1175.05	199.505	-782.005	99.5045	1174.83
203.505	1171.59	95.5045	1175.1	203.505	-943.44	95.5045	1174.88
207.505	1171.47	91.5045	1175.13	207.505	-1061.04	91.5045	1174.89
211.505	1171.4	87.5045	1175.12	211.505	-1152.99	87.5045	1174.91
215.505	-1176.67	83.5045	1175.11	215.505	-1170	83.5045	1174.88
219.505	-1176.86	79.5045	1175.09	219.505	-1177.22	79.5045	1174.88
223.505	-1177	75.5045	1175.04	223.505	-1177.36	75.5045	1174.82
227.505	-1177.13	71.5045	1174.99	227.505	-1177.47	71.5045	1174.74
231.505	-1177.25	67.5045	1174.91	231.505	-1177.6	67.5045	1174.68
235.505	-1177.36	63.5046	1174.82	235.505	-1177.72	63.5046	1174.58
239.505	-1177.46	59.5046	1174.72	239.505	-1177.8	59.5046	1174.47
239.505	-1177.57	59.5046	1174.6	239.505	-1177.9	59.5046	1174.36
243.505	-1177.66	55.5046	1174.47	243.505	-1178	55.5046	1174.22
247.505	-1177.73	51.5046	1174.34	247.505	-1178.08	51.5046	1174.1
251.505	-1177.79	47.5046	1174.19	251.505	-1178.15	47.5046	1173.94
255.505	-1177.84	43.5046	1174.03	255.505	-1178.19	43.5046	1173.78
259.505	-1177.87	39.5046	1173.89	259.505	-1178.23	39.5046	1173.62
263.505	-1177.88	35.5046	1173.71	263.505	-1178.26	35.5046	1173.46
267.505	-1177.9	31.5045	1173.54	267.505	-1178.26	31.5045	1173.3
271.505	-1177.89	27.5045	1173.36	271.505	-1178.25	27.5045	1173.13
275.505	-1177.87	23.5045	1173.19	275.505	-1178.23	23.5045	1172.96
279.505	-1177.84	19.5045	1173.03	279.505	-1178.2	19.5045	1172.79
283.505	-1177.78	15.5046	1172.86	283.505	-1178.15	15.5046	1172.62
287.505	-1177.71	11.5046	1172.69	287.505	-1178.09	11.5046	1172.45
291.505	-1177.65	7.50455	1172.54	291.505	-1178.01	7.50455	1172.3
295.505	-1177.55	3.50455	1172.39	295.505	-1177.91	3.50455	1172.15
299.505	-1177.44	-0.49545	693.5	299.505	-1177.8	-0.49545	1172.01
303.505	-1177.34	-4.49545	-189.452	303.505	-1177.69	-4.49545	1171.87
307.505	-1177.21	-8.49545	-724.388	307.505	-1177.58	-8.49545	1171.74
311.505	-1177.08	-12.4954	-845.384	311.505	-1177.41	-12.4954	1171.62
315.505	-1176.93	-16.4955	-961.601	315.505	-1177.29	-16.4955	1171.5
319.505	-1176.79	-20.4955	-1078.68	319.505	-1177.18	-20.4955	1171.4
323.505	-1176.64	-24.4955	-1160.36	323.505	-1177.02	-24.4955	1171.28
327.505	-1176.48	-28.4955	-1170.8	327.505	-1176.85	-28.4955	-1175.87

## Sheet: Figure 4c
Figure 4c
β (deg)	RH_(→,-0.1 mA) (kΩ)	β (deg)	RH_(←,-0.1 mA) (kΩ)	β (deg)	RH_(→, 0.1 mA) (kΩ)	β (deg)	RH_(←, 0.1 mA) (kΩ)
-60	-1200.18	--	--	-60	-1200.18	--	--
-22.0582	-1199.84	333.942	-1199.86	-22.0582	-1200.18	333.942	-1200.6
-18.0582	-1199.38	329.942	-1200.53	-18.0582	-1199.76	329.942	-1200.95
-14.0582	-1198.98	325.942	-1200.84	-14.0582	-1199.29	325.942	-1201.31
-10.0582	-1198.51	321.942	-1201.18	-10.0582	-1198.88	321.942	-1201.66
-6.0582	-1198.08	317.942	-1201.53	-6.0582	-1198.42	317.942	-1202
-2.0582	-1197.7	313.942	-1201.85	-2.0582	-1198.02	313.942	-1202.35
1.9418	-1197.25	309.942	-1202.18	1.9418	-1197.58	309.942	-1202.65
5.9418	-1196.82	305.942	-1202.51	5.9418	-1196.24	305.942	-1202.93
9.9418	-1196.44	301.942	-1202.8	9.9418	250.415	301.942	-1203.19
13.9418	-1195.62	297.942	-1203.08	13.9418	1114.39	297.942	-1203.49
17.9418	1196.84	293.942	-1203.37	17.9418	1197.32	293.942	-1203.74
21.9418	1198	289.942	-1203.61	21.9418	1198.14	289.942	-1203.97
25.9418	1198.44	285.942	-1203.83	25.9418	1198.62	285.942	-1204.21
29.9418	1198.87	281.942	-1203.99	29.9418	1199.11	281.942	-1204.39
33.9418	1199.34	277.942	-1204.14	33.9418	1199.56	277.942	-1204.52
37.9418	1199.75	273.942	-1204.24	37.9418	1199.97	273.942	-1204.61
41.9418	1200.16	269.942	-1204.33	41.9418	1200.38	269.942	-1204.68
45.9418	1200.57	265.942	-1204.32	45.9418	1200.76	265.942	-1204.72
49.9418	1200.93	261.942	-1204.31	49.9418	1201.14	261.942	-1204.72
53.9418	1201.28	257.942	-1204.28	53.9418	1201.43	257.942	-1204.68
57.9418	1201.6	253.942	-1204.2	57.9418	1201.81	253.942	-1204.59
61.9418	1201.87	249.942	-1204.08	61.9418	1202.12	249.942	-1204.46
65.9418	1202.11	245.942	-1203.95	65.9418	1202.36	245.942	-1204.34
65.9418	1202.33	245.942	-1203.77	65.9418	1202.55	245.942	-1204.16
69.9418	1202.49	241.942	-1203.56	69.9418	1202.7	241.942	-1203.96
73.9418	1202.63	237.942	-1203.32	73.9418	1202.86	237.942	-1203.75
77.9418	1202.7	233.942	-1203.07	77.9418	1202.96	233.942	-1203.48
81.9418	1202.79	229.942	-1202.8	81.9418	1203.01	229.942	-1203.17
85.9418	1202.82	225.942	-1202.49	85.9418	1203.04	225.942	-1202.82
89.9418	1202.8	221.942	-1202.16	89.9418	1203	221.942	-1202.55
93.9418	1202.74	217.942	-1201.8	93.9418	1202.94	217.942	-1202.27
97.9418	1202.64	213.942	-1201.46	97.9418	1202.83	213.942	-1201.86
101.942	1202.49	209.942	-1201.07	101.942	1202.69	209.942	-1201.43
105.942	1202.31	205.942	-1200.66	105.942	1202.49	205.942	-1201.08
109.942	1202.11	201.942	-1200.3	109.942	1202.26	201.942	-1200.67
113.942	1201.85	197.942	-1199.89	113.942	1202.03	197.942	-1200.27
117.942	1201.57	193.942	-1199.46	117.942	1201.75	193.942	-1199.8
121.942	1201.25	189.942	-1199.04	121.942	1201.44	189.942	-1199.41
125.942	1200.89	185.942	-1198.65	125.942	1201.09	185.942	-1198.99
129.942	1200.54	181.942	-1198.21	129.942	1200.75	181.942	-1198.59
133.942	1200.16	177.942	-1197.56	133.942	1200.33	177.942	-1198.15
137.942	1199.73	173.942	-777.669	137.942	1199.94	173.942	-1197.75
141.942	1199.28	169.942	720.485	141.942	1199.5	169.942	-1197.23
145.942	1198.86	165.942	1141.88	145.942	1199.01	165.942	169.303
149.942	1198.36	161.942	1197.07	149.942	1198.56	161.942	1197.44
153.942	1197.88	157.942	1197.77	153.942	1198.11	157.942	1197.97
161.942	1197.44	149.942	1198.49	161.942	1197.57	149.942	1198.73
165.942	1196.99	145.942	1198.79	165.942	1197.14	145.942	1199.07
169.942	1196.62	141.942	1199.11	169.942	1196.7	141.942	1199.36
173.942	1196.22	137.942	1199.42	173.942	1196.28	137.942	1199.68
177.942	1195.81	133.942	1199.74	177.942	1195.63	133.942	1199.97
181.942	1195.4	129.942	1200.05	181.942	1195.12	129.942	1200.26
185.942	1194.97	125.942	1200.3	185.942	893.738	125.942	1200.5
189.942	1194.58	121.942	1200.6	189.942	-701.643	121.942	1200.83
193.942	1194.12	117.942	1200.82	193.942	-967.248	117.942	1201.04
197.942	776.812	113.942	1201.09	197.942	-1166.94	113.942	1201.31
201.942	-1199.65	109.942	1201.3	201.942	-1200.41	109.942	1201.52
205.942	-1200.71	105.942	1201.49	205.942	-1201.09	105.942	1201.76
209.942	-1201.02	101.942	1201.64	209.942	-1201.41	101.942	1201.83
213.942	-1201.31	97.9418	1201.76	213.942	-1201.75	97.9418	1201.98
217.942	-1201.62	93.9418	1201.84	217.942	-1202.02	93.9418	1202.14
221.942	-1201.87	89.9418	1201.9	221.942	-1202.29	89.9418	1202.12
225.942	-1202.16	85.9418	1201.92	225.942	-1202.56	85.9418	1202.19
229.942	-1202.38	81.9418	1201.91	229.942	-1202.79	81.9418	1202.16
233.942	-1202.62	77.9418	1201.89	233.942	-1203.03	77.9418	1202.11
237.942	-1202.82	73.9418	1201.82	237.942	-1203.24	73.9418	1202.04
241.942	-1203.02	69.9418	1201.72	241.942	-1203.42	69.9418	1201.93
245.942	-1203.19	65.9418	1201.57	245.942	-1203.6	65.9418	1201.78
245.942	-1203.33	65.9418	1201.4	245.942	-1203.73	65.9418	1201.6
249.942	-1203.46	61.9418	1201.21	249.942	-1203.84	61.9418	1201.39
253.942	-1203.53	57.9418	1201	253.942	-1203.94	57.9418	1201.15
257.942	-1203.6	53.9418	1200.75	257.942	-1204.02	53.9418	1200.94
261.942	-1203.61	49.9418	1200.47	261.942	-1204.03	49.9418	1200.67
265.942	-1203.63	45.9418	1200.16	265.942	-1204.01	45.9418	1200.38
269.942	-1203.62	41.9418	1199.84	269.942	-1204.01	41.9418	1200.07
273.942	-1203.55	37.9418	1199.53	273.942	-1203.97	37.9418	1199.73
277.942	-1203.47	33.9418	1199.17	277.942	-1203.89	33.9418	1199.41
281.942	-1203.37	29.9418	1198.82	281.942	-1203.81	29.9418	1199.04
285.942	-1203.24	25.9418	1198.44	285.942	-1203.67	25.9418	1198.68
289.942	-1203.09	21.9418	1198.06	289.942	-1203.53	21.9418	1198.28
293.942	-1202.92	17.9418	1197.64	293.942	-1203.36	17.9418	1197.88
297.942	-1202.7	13.9418	1197.25	297.942	-1203.12	13.9418	1197.49
301.942	-1202.47	9.9418	1196.83	301.942	-1202.85	9.9418	1197.09
305.942	-1202.23	5.9418	1196.43	305.942	-1202.65	5.9418	1196.68
309.942	-1201.95	1.9418	1196.01	309.942	-1202.44	1.9418	1196.26
313.942	-1201.66	-2.0582	1195.57	313.942	-1202.23	-2.0582	1195.85
317.942	-1201.37	-6.0582	1132.41	317.942	-1201.93	-6.0582	1195.44
321.942	-1201.07	-10.0582	-665.776	321.942	-1201.59	-10.0582	1194.98
325.942	-1200.78	-14.0582	-1021.6	325.942	-1201.22	-14.0582	1194.31
329.942	-1200.47	-18.0582	-1175.45	329.942	-1200.9	-18.0582	-1111.95
333.942	-1200.13	-22.0582	-1199.83	333.942	-1200.56	-22.0582	-1200.16

## Sheet: Figure 4d
Figure 4d
β (deg)	RH_(→,-0.1 mA) (kΩ)	β (deg)	RH_(←,-0.1 mA) (kΩ)	β (deg)	RH_(→, 0.1 mA) (kΩ)	β (deg)	RH_(←, 0.1 mA) (kΩ)
-60	-1015.5	--	--	-60	-1015.5	--	--
-22.2288	-1016.32	333.771	-1017.76	-22.2288	-1015.5	333.771	-1018.4
-18.2288	-1013.02	329.771	-1020.61	-18.2288	-1012.2	329.771	-1020.86
-14.2288	-1009.46	325.771	-1023.5	-14.2288	-1008.25	325.771	-1023.74
-10.2288	-1005.15	321.771	-1026	-10.2288	-1003.64	321.771	-1026.27
-6.2288	-999.852	317.771	-1028.4	-6.2288	-997.439	317.771	-1028.73
-2.2288	-992.226	313.771	-1030.43	-2.2288	-974.276	313.771	-1030.8
1.7712	-971.148	309.771	-1032.37	1.7712	766.601	309.771	-1032.74
5.7712	975.19	305.771	-1033.94	5.7712	968.766	305.771	-1034.24
9.7712	993.366	301.771	-1035.53	9.7712	995.252	301.771	-1035.82
13.7712	999.06	297.771	-1036.71	13.7712	999.982	297.771	-1037.08
17.7712	1003.62	293.771	-1038.01	17.7712	1004.54	293.771	-1038.35
21.7712	1007.66	289.771	-1039	21.7712	1008.03	289.771	-1039.32
25.7712	1011.16	285.771	-1039.92	25.7712	1011.77	285.771	-1040.16
29.7712	1014.46	281.771	-1040.62	29.7712	1014.84	281.771	-1040.9
33.7712	1017.32	277.771	-1041.16	33.7712	1017.78	277.771	-1041.44
37.7712	1019.69	273.771	-1041.56	37.7712	1020.2	273.771	-1041.86
41.7712	1022.42	269.771	-1041.78	41.7712	1022.62	269.771	-1042.05
45.7712	1024.67	265.771	-1041.87	45.7712	1024.76	265.771	-1042.12
49.7712	1026.61	261.771	-1041.76	49.7712	1026.74	261.771	-1042.02
53.7712	1028.42	257.771	-1041.51	53.7712	1028.43	257.771	-1041.75
57.7712	1029.98	253.771	-1041.09	57.7712	1029.99	253.771	-1041.32
61.7712	1031.4	249.771	-1040.54	61.7712	1031.34	249.771	-1040.72
65.7712	1032.58	245.771	-1039.79	65.7712	1032.57	245.771	-1040.01
65.7712	1033.64	245.771	-1038.88	65.7712	1033.55	245.771	-1039.12
69.7712	1034.48	241.771	-1037.79	69.7712	1034.43	241.771	-1038.06
73.7712	1035.1	237.771	-1036.53	73.7712	1035.08	237.771	-1036.81
77.7712	1035.58	233.771	-1035.1	77.7712	1035.5	233.771	-1035.44
81.7712	1035.96	229.771	-1033.53	81.7712	1035.88	229.771	-1033.77
85.7712	1036.09	225.771	-1031.7	85.7712	1036	225.771	-1032.04
89.7712	1036.01	221.771	-1029.74	89.7712	1035.93	221.771	-1030.09
93.7712	1035.79	217.771	-1027.52	93.7712	1035.71	217.771	-1027.92
97.7712	1035.36	213.771	-1025.14	97.7712	1035.29	213.771	-1025.49
101.771	1034.8	209.771	-1022.42	101.771	1034.69	209.771	-1022.95
105.771	1034.02	205.771	-1019.53	105.771	1033.94	205.771	-1019.93
109.771	1033.06	201.771	-1016.28	109.771	1032.98	201.771	-1016.84
113.771	1031.87	197.771	-1012.64	113.771	1031.84	197.771	-1013.21
117.771	1030.6	193.771	-1008.44	117.771	1030.55	193.771	-1009.25
121.771	1029.06	189.771	-1003.49	121.771	1029.04	189.771	-1004.43
125.771	1027.44	185.771	-996.23	125.771	1027.35	185.771	-998.612
129.771	1025.56	181.771	-267.07	129.771	1025.52	181.771	-989.382
133.771	1023.51	177.771	818.171	133.771	1023.37	177.771	-476.986
137.771	1021.24	173.771	985.345	137.771	1021.17	173.771	986.319
141.771	1018.78	169.771	995.856	141.771	1018.59	169.771	995.175
145.771	1016.35	165.771	1000.59	145.771	1015.9	165.771	1000.2
149.771	1013.11	161.771	1004.77	149.771	1012.82	161.771	1004.55
153.771	1009.73	157.771	1008.48	153.771	1009.55	157.771	1008.33
157.771	1005.92	153.771	1005.98	157.771	1006.24	153.771	995.05
161.771	1003.08	149.771	1009.53	161.771	1002.83	149.771	1009.65
165.771	999.329	145.771	1012.38	165.771	998.745	145.771	1012.89
169.771	994.935	141.771	1015.04	169.771	994.548	141.771	1015.09
173.771	990.28	137.771	1017.21	173.771	987.299	137.771	1017.43
177.771	983.207	133.771	1019.24	177.771	287.209	133.771	1019.35
181.771	967.096	129.771	1021.13	181.771	-789.491	129.771	1021.2
185.771	-926.588	125.771	1022.59	185.771	-946.339	125.771	1022.81
189.771	-1000.5	121.771	1024.18	189.771	-1002.85	121.771	1024.41
193.771	-1005.47	117.771	1025.39	193.771	-1006.67	117.771	1025.53
197.771	-1009.8	113.771	1026.56	197.771	-1010.22	113.771	1026.76
201.771	-1012.89	109.771	1027.63	201.771	-1013.43	109.771	1027.82
205.771	-1015.77	105.771	1028.53	205.771	-1016.09	105.771	1028.69
209.771	-1018.06	101.771	1029.19	209.771	-1019.01	101.771	1029.4
213.771	-1020.64	97.7712	1029.68	213.771	-1021.69	97.7712	1029.77
217.771	-1023.2	93.7712	1030.16	217.771	-1023.73	93.7712	1030.16
221.771	-1024.98	89.7712	1030.28	221.771	-1025.74	89.7712	1030.63
225.771	-1026.86	85.7712	1030.43	225.771	-1027.6	85.7712	1030.54
229.771	-1028.38	81.7712	1030.32	229.771	-1029.32	81.7712	1030.46
233.771	-1029.88	77.7712	1030.03	233.771	-1030.69	77.7712	1030.27
237.771	-1031.16	73.7712	1029.65	237.771	-1032.08	73.7712	1029.86
241.771	-1031.64	69.7712	1028.97	241.771	-1033.09	69.7712	1029.27
245.771	-1032.61	65.7712	1028.3	245.771	-1034.22	65.7712	1028.52
245.771	-1033.87	65.7712	1027.31	245.771	-1035.07	65.7712	1027.67
249.771	-1034.68	61.7712	1026.43	249.771	-1035.79	61.7712	1026.62
253.771	-1035.72	57.7712	1025.23	253.771	-1036.34	57.7712	1025.41
257.771	-1035.81	53.7712	1023.82	257.771	-1036.71	53.7712	1023.74
261.771	-1036.38	49.7712	1022.31	261.771	-1037.04	49.7712	1022.26
265.771	-1036.35	45.7712	1020.57	265.771	-1037.2	45.7712	1020.59
269.771	-1036.22	41.7712	1018.75	269.771	-1037.15	41.7712	1018.81
273.771	-1036.13	37.7712	1016.58	273.771	-1036.92	37.7712	1016.66
277.771	-1035.85	33.7712	1014.53	277.771	-1036.51	33.7712	1014.59
281.771	-1035.26	29.7712	1011.92	281.771	-1036.01	29.7712	1012.07
285.771	-1034.63	25.7712	1009.06	285.771	-1035.2	25.7712	1009.35
289.771	-1033.79	21.7712	1005.9	289.771	-1034.1	21.7712	1006.35
293.771	-1032.82	17.7712	1002.33	293.771	-1033.31	17.7712	1002.83
297.771	-1031.82	13.7712	998.336	297.771	-1031.78	13.7712	998.958
301.771	-1030.57	9.7712	993.389	301.771	-1030.51	9.7712	994.474
305.771	-1029.18	5.7712	985.351	305.771	-1029.29	5.7712	988.713
309.771	-1027.56	1.7712	-308.658	309.771	-1027.46	1.7712	979.705
313.771	-1025.84	-2.2288	-803.866	313.771	-1025.73	-2.2288	865.794
317.771	-1024.08	-6.2288	-984.392	317.771	-1024.15	-6.2288	-972.617
321.771	-1021.85	-10.2288	-1002.77	321.771	-1021.67	-10.2288	-1002.37
325.771	-1019.65	-14.2288	-1006.32	325.771	-1019.5	-14.2288	-1007.01
329.771	-1017.17	-18.2288	-1010.57	329.771	-1016.75	-18.2288	-1010.57
333.771	-1014.39	-22.2288	-1013.85	333.771	-1014.24	-22.2288	-1014.1

## Sheet: Figure 5a
Figure 5a
			r=0					r=0.5					r=0.9					r=0.95					r=1
Sx (kOe)	mz	Sx (kOe)	mz		Sx (kOe)	mz	Sx (kOe)	mz		Sx (kOe)	mz	Sx (kOe)	mz		Sx (kOe)	mz	Sx (kOe)	mz		Sx (kOe)	mz	Sx (kOe)	mz
-4	-0.000423748	4	0.000423748		-4	0.00216	4	-0.00216		-4	0.04029	4	-0.04029		-4	0.08515	4	-0.08515		-4	0.10957	4	-0.10957
-3.8	-0.000516341	3.8	0.000516341		-3.8	0.00317	3.8	-0.00317		-3.8	0.0402	3.8	-0.0402		-3.8	0.08707	3.8	-0.08707		-3.8	0.11485	3.8	-0.11485
-3.6	-0.0005761	3.6	0.0005761		-3.6	0.00311	3.6	-0.00311		-3.6	0.04013	3.6	-0.04013		-3.6	0.09006	3.6	-0.09006		-3.6	0.12116	3.6	-0.12116
-3.4	-0.000603224	3.4	0.000603224		-3.4	0.00309	3.4	-0.00309		-3.4	0.0401	3.4	-0.0401		-3.4	0.09437	3.4	-0.09437		-3.4	0.12851	3.4	-0.12851
-3.2	-0.000598141	3.2	0.000598141		-3.2	0.00308	3.2	-0.00308		-3.2	0.04009	3.2	-0.04009		-3.2	0.10015	3.2	-0.10015		-3.2	0.13718	3.2	-0.13718
-3	-0.000561433	3	0.000561433		-3	0.00311	3	-0.00311		-3	0.04011	3	-0.04011		-3	0.10774	3	-0.10774		-3	0.14718	3	-0.14718
-2.8	-9.74856e-05	2.8	9.74856e-05		-2.8	0.00405	2.8	-0.00405		-2.8	0.04017	2.8	-0.04017		-2.8	0.11747	2.8	-0.11747		-2.8	0.15883	2.8	-0.15883
-2.6	-0.00107	2.6	0.00107		-2.6	0.00416	2.6	-0.00416		-2.6	0.04559	2.6	-0.04559		-2.6	0.13025	2.6	-0.13025		-2.6	0.1726	2.6	-0.1726
-2.4	-0.00115	2.4	0.00115		-2.4	0.00408	2.4	-0.00408		-2.4	0.05682	2.4	-0.05682		-2.4	0.14704	2.4	-0.14704		-2.4	0.18879	2.4	-0.18879
-2.2	-0.00119	2.2	0.00119		-2.2	0.00405	2.2	-0.00405		-2.2	0.06794	2.2	-0.06794		-2.2	0.17017	2.2	-0.17017		-2.2	0.20813	2.2	-0.20813
-2	-0.00117	2	0.00117		-2	0.00406	2	-0.00406		-2	0.08028	2	-0.08028		-2	0.20355	2	-0.20355		-2	0.23149	2	-0.23149
-1.8	0.00293	1.8	-0.00293		-1.8	0.00702	1.8	-0.00702		-1.8	0.09557	1.8	-0.09557		-1.8	0.25522	1.8	-0.25522		-1.8	0.26021	1.8	-0.26021
-1.6	0.00292	1.6	-0.00292		-1.6	0.00199	1.6	-0.00199		-1.6	0.11641	1.6	-0.11641		-1.6	0.34249	1.6	-0.34249		-1.6	0.29624	1.6	-0.29624
-1.4	0.00202	1.4	-0.00202		-1.4	0.00189	1.4	-0.00189		-1.4	0.14912	1.4	-0.14912		-1.4	0.49725	1.4	-0.49725		-1.4	0.34276	1.4	-0.34276
-1.2	-0.00345	1.2	0.00345		-1.2	0.00186	1.2	-0.00186		-1.2	0.2125	1.2	-0.2125		-1.2	0.715	1.2	-0.715		-1.2	0.40535	1.2	-0.40535
-1	-0.00351	1	0.00351		-1	0.01438	1	-0.01438		-1	0.3813	1	-0.3813		-1	0.87861	1	-0.87861		-1	0.97289	1	-0.97289
-0.8	0.00202	0.8	-0.00202		-0.8	-0.00613	0.8	0.00613		-0.8	0.6976	0.8	-0.6976		-0.8	0.93361	0.8	-0.93361		-0.8	0.98117	0.8	-0.98117
-0.6	0.00882	0.6	-0.00882		-0.6	-0.00621	0.6	0.00621		-0.6	0.80048	0.6	-0.80048		-0.6	0.9453	0.6	-0.9453		-0.6	0.99812	0.6	-0.99812
-0.4	0.01361	0.4	-0.01361		-0.4	-0.0223	0.4	0.0223		-0.4	0.91669	0.4	-0.91669		-0.4	0.97925	0.4	-0.97925		-0.4	0.99611	0.4	-0.99611
-0.2	0.04715	0.2	-0.04715		-0.2	0.48328	0.2	-0.48328		-0.2	0.96828	0.2	-0.96828		-0.2	0.97664	0.2	-0.97664		-0.2	0.99468	0.2	-0.99468
1.27676e-15	0.9664	-1.27676e-15	-0.9664		1.27676e-15	0.9821	-1.27676e-15	-0.9821		1.27676e-15	0.96948	-1.27676e-15	-0.96948		1.27676e-15	0.95918	-1.27676e-15	-0.95918		1.27676e-15	0.96086	-1.27676e-15	-0.96086
0.2	-0.04253	-0.2	0.04253		0.2	0.10826	-0.2	-0.10826		0.2	0.93469	-0.2	-0.93469		0.2	0.94395	-0.2	-0.94395		0.2	0.9539	-0.2	-0.9539
0.4	-0.01607	-0.4	0.01607		0.4	0.03918	-0.4	-0.03918		0.4	0.76654	-0.4	-0.76654		0.4	0.90331	-0.4	-0.90331		0.4	0.88906	-0.4	-0.88906
0.6	0.00801	-0.6	-0.00801		0.6	-0.02688	-0.6	0.02688		0.6	0.46799	-0.6	-0.46799		0.6	0.64129	-0.6	-0.64129		0.6	0.75235	-0.6	-0.75235
0.8	-0.00592	-0.8	0.00592		0.8	-0.01316	-0.8	0.01316		0.8	-0.7083	-0.8	0.7083		0.8	-0.92675	-0.8	0.92675		0.8	-0.98348	-0.8	0.98348
1	-0.00382	-1	0.00382		1	-0.01324	-1	0.01324		1	-0.41874	-1	0.41874		1	-0.80731	-1	0.80731		1	-0.95964	-1	0.95964
1.2	-0.00389	-1.2	0.00389		1.2	-0.00932	-1.2	0.00932		1.2	-0.2859	-1.2	0.2859		1.2	-0.77023	-1.2	0.77023		1.2	-0.9069	-1.2	0.9069
1.4	-0.00057504	-1.4	0.00057504		1.4	-0.00938	-1.4	0.00938		1.4	-0.19078	-1.4	0.19078		1.4	-0.61566	-1.4	0.61566		1.4	-0.78024	-1.4	0.78024
1.6	-0.000672931	-1.6	0.000672931		1.6	0.00496	-1.6	-0.00496		1.6	-0.13691	-1.6	0.13691		1.6	-0.50866	-1.6	0.50866		1.6	-0.32363	-1.6	0.32363
1.8	-0.000712596	-1.8	0.000712596		1.8	-0.00757	-1.8	0.00757		1.8	-0.103	-1.8	0.103		1.8	-0.40871	-1.8	0.40871		1.8	-0.28855	-1.8	0.28855
2	-0.000693853	-2	0.000693853		2	0.000795709	-2	-0.000795709		2	-0.08034	-2	0.08034		2	-0.33332	-2	0.33332		2	-0.26157	-2	0.26157
2.2	-0.00193	-2.2	0.00193		2.2	-0.00625	-2.2	0.00625		2.2	-0.06438	-2.2	0.06438		2.2	-0.27819	-2.2	0.27819		2.2	-0.23947	-2.2	0.23947
2.4	-0.00199	-2.4	0.00199		2.4	0.0021	-2.4	-0.0021		2.4	-0.05287	-2.4	0.05287		2.4	-0.23729	-2.4	0.23729		2.4	-0.22097	-2.4	0.22097
2.6	0.00144	-2.6	-0.00144		2.6	-0.0044	-2.6	0.0044		2.6	-0.04438	-2.6	0.04438		2.6	-0.20609	-2.6	0.20609		2.6	-0.20524	-2.6	0.20524
2.8	0.00178	-2.8	-0.00178		2.8	-0.00445	-2.8	0.00445		2.8	-0.03802	-2.8	0.03802		2.8	-0.18164	-2.8	0.18164		2.8	-0.19167	-2.8	0.19167
3	-0.00134	-3	0.00134		3	-0.00435	-3	0.00435		3	-0.0331	-3	0.0331		3	-0.16203	-3	0.16203		3	-0.17986	-3	0.17986
3.2	-0.0014	-3.2	0.0014		3.2	0.00224	-3.2	-0.00224		3.2	-0.02932	-3.2	0.02932		3.2	-0.14593	-3.2	0.14593		3.2	-0.16948	-3.2	0.16948
3.4	-0.00142	-3.4	0.00142		3.4	-0.00138	-3.4	0.00138		3.4	-0.02635	-3.4	0.02635		3.4	-0.13249	-3.4	0.13249		3.4	-0.16023	-3.4	0.16023
3.6	-0.00127	-3.6	0.00127		3.6	-0.00147	-3.6	0.00147		3.6	-0.0239	-3.6	0.0239		3.6	-0.12123	-3.6	0.12123		3.6	-0.15197	-3.6	0.15197
3.8	-0.00131	-3.8	0.00131		3.8	-0.00154	-3.8	0.00154		3.8	-0.02191	-3.8	0.02191		3.8	-0.11154	-3.8	0.11154		3.8	-0.14457	-3.8	0.14457

[truncated: 11 more sheets: Figure 5b, Figure 5c, S_Figure 1c, S_Figure 1d, S_Figure 2a, S_Figure 2b, S_Figure 2c, S_Figure 3a, S_Figure 3b, S_Figure 3c, S_Figure 3d]
